# Supplementary material for: A dataset for sustainability assessment of agroecological practices in a crop-livestock farming system
Source: Data Brief. 2021 Apr 22;36:107078. doi: 10.1016/j.dib.2021.107078 (PMC8114105; doi:10.1016/j.dib.2021.107078)
Supplement: Supplementary file 1 [file mmc1.xlsx]

## Sheet: User manual
USER MANUAL
The serious game SEGAE was created by six European universities in 2020. It aims to help learn agroecology. Based on a modelling framework, it includes a graphical interface and a matrix that are connected by a calculation engine programmed in JavaScript.
The matrix quantifies impacts of agroecological practices on many indicators in a synthetic way. The original matrix summarizes impacts of practices using impact factors that connect 124 practices to 575 indicators.
This database is a revised version of the matrix in SEGAE. This revised version was simplified compared to the original matrix, to ease reading, and supplemented with the references on which it is based.
The matrix available here is divided in four worksheets to separate the main components of an integrated crop-livestock farm: - Crop - Animal - Environment - Socio-economic
Each practice corresponds to two adjacent lines: the top line provides factors for the practice's impact on indicators, while the bottom line provides the corresponding reference. A code in column D is assigned for each practice and reference (e.g., C.1.1. for “conventional tillage” and C.1.1.ref for its reference).
Most impact factors in the matrix are multiplicative, but some of them are additive, which is specified by adding "+" before the value. The impact factors influence the default values of indicators, which are specified on line 4.
In some cases, impact factors cannot modify default values below minimum values or above maximum values, specified in lines 3 and 5, respectively.
The sixth worksheet (i.e. “Parameters“) represents data that specifies other default values in the game. It includes data related to specific elements of the farm, such as (i) technical data (e.g., nitrogen need of crops), economic data (e.g., selling prices and input prices) and environmental data (e.g., CO2 emission factors). Each data point is associated with its reference.
The seventh sheet (i.e., "References") provides the details of the references cited in the other worksheets and lists the references alphabetically by the name of the first author.
The impact factors were determined in different ways, indicated by a color code in the file “SEGAEmatrix": - found in original studies described in peer-reviewed articles (green) - determined by analyzing several scientific articles or local technical documents (blue) - calculated using specific tools (e.g., scientific models or software) (purple) - estimated by our expert assessment in the assoc…

## Sheet: Crop
				Yield (t.ha-1)											N supply (kg N.ha-1)												TFI (unitless)
				wheat	barley	sugar beet	potato	rapeseed	pea	faba bean	maize silage	alfalfa silage	sorghum silage	Temporary grassland	wheat	barley	sugar beet	potato	rapeseed	pea	faba bean	maize	alfalfa	sorghum	Temporary grassland	Permanent grassland	wheat	barley	sugar beet	potato	rapeseed	pea	faba bean	maize	alfalfa	sorghum	Temporary grassland
Farm configuration		Minimum value	id (_min)
		Default value on the French Farm	def_fr	6.26	5.83	90	22.8	3.05	3.55	2.86	12.6	10	11	7.75	60	35	70	70	50	0	0	70	0	70	100	100	0	0	0	0	0	0	0	0	0	0	0
		Maximum value	id (_max)
Model	Category of practice	Practice	Code
Crop	Tillage management	Conventional tillage	C.1.1
			C.1.1ref
		Reduced tillage	C.1.2
			C.1.1ref
		No tillage	C.1.3	0.92	0.92	0.92	0.92	0.92	0.92	0.92	0.92	0.92	0.92	0.92
			C.1.3ref	Soanne 2012	Soanne 2012	Soanne 2012	Soanne 2012	Soanne 2012	Soanne 2012	Soanne 2012	Soanne 2012	Soanne 2012	Soanne 2012	Soanne 2012
Crop	Soil cover	Fall cover crop destroyed before winter	C.2.1												+10	+10	+10	+10	+10			+10		+10
			C.2.1ref												expert Institut Agro from COMIFER, 2013	expert Institut Agro from COMIFER, 2013	expert Institut Agro from COMIFER, 2013	expert Institut Agro from COMIFER, 2013	expert Institut Agro from COMIFER, 2013			expert Institut Agro from COMIFER, 2013		expert Institut Agro from COMIFER, 2013
		Fall cover crop destroyed early spring	C.2.2												+10	+10	+10	+10	+10			+10		+10
			C.2.2ref												expert Institut Agro from COMIFER, 2013	expert Institut Agro from COMIFER, 2013	expert Institut Agro from COMIFER, 2013	expert Institut Agro from COMIFER, 2013	expert Institut Agro from COMIFER, 2013			expert Institut Agro from COMIFER, 2013		expert Institut Agro from COMIFER, 2013
		Permanent soil cover	C.2.3	0.74	0.74	0.74	0.74	0.74	0.74	0.74	0.74	0.74	0.74	0.74	+10	+10	+10	+10	+10			+10		+10
			C.2.3ref	Carof et al., 2007	Carof et al., 2007	Carof et al., 2007	Carof et al., 2007	Carof et al., 2007	Carof et al., 2007	Carof et al., 2007	Carof et al., 2007	Carof et al., 2007	Carof et al., 2007	Carof et al., 2007	expert Institut Agro from COMIFER, 2013	expert Institut Agro from COMIFER, 2013	expert Institut Agro from COMIFER, 2013	expert Institut Agro from COMIFER, 2013	expert Institut Agro from COMIFER, 2013			expert Institut Agro from COMIFER, 2013		expert Institut Agro from COMIFER, 2013
Crop	Residues management	Straw removal	C.3.1
			C.3.1ref
		Straw left on soil	C.3.2												-10	-10	-10	-10	-10			-10		-10
			C.3.2ref												expert Institut Agro from COMIFER, 2013	expert Institut Agro from COMIFER, 2013	expert Institut Agro from COMIFER, 2013	expert Institut Agro from COMIFER, 2013	expert Institut Agro from COMIFER, 2013			expert Institut Agro from COMIFER, 2013		expert Institut Agro from COMIFER, 2013
Crop	Fertilisation	On-farm organic fertilizers + input of mineral fertilizer	C.4.1
			C.4.1ref
		On-farm organic fertilizers only	C.4.2
			C.4.2ref
Crop	Crop protection against diseases	Systematic use of chemical fungicides	C.5.1																								+3	+1	+5	+8	+1	+1	+1
			C.5.1ref																								expert Institut Agro/UNIBO	expert Institut Agro/UNIBO	expert Institut Agro/UNIBO	expert Institut Agro/UNIBO	expert Institut Agro/UNIBO	expert Institut Agro/UNIBO	expert Institut Agro/UNIBO
		Sound approach of chemical fungicides	C.5.2																								+2		+3	+6
			C.5.2ref																								expert Institut Agro/UNIBO		expert Institut Agro/UNIBO	expert Institut Agro/UNIBO
		Biocontrol products against diseases	C.5.3	0.85	0.85	0.92	0.92	0.95		0.9	0.95																		+2	+10
			C.5.3ref	expert Uliège	expert Uliège	expert Uliège	expert Uliège	expert Uliège		expert Uliège	expert Uliège																		expert Institut Agro/UNIBO	expert Institut Agro/UNIBO
		No direct protection against diseases	C.5.4	0.85	0.85	0.85	0.85	0.85	0.85	0.85	0.85	0.85	0.85
			C.5.4ref	Willocquet et al., 2020	Willocquet et al., 2020	Willocquet et al., 2020	Willocquet et al., 2020	Willocquet et al., 2020	Willocquet et al., 2020	Willocquet et al., 2020	Willocquet et al., 2020	Willocquet et al., 2020	Willocquet et al., 2020
Crop	Weed control	Systematic and sole use of chemical herbicides	C.6.1																								+2	+1	+2	+3	+2	+1	+1	+2	+1	+1	+1
			C.6.1ref																								expert Institut Agro/UNIBO	expert Institut Agro/UNIBO	expert Institut Agro/UNIBO	expert Institut Agro/UNIBO	expert Institut Agro/UNIBO	expert Institut Agro/UNIBO	expert Institut Agro/UNIBO	expert Institut Agro/UNIBO	expert Institut Agro/UNIBO	expert Institut Agro/UNIBO	expert Institut Agro/UNIBO
		Sound approach of chemical herbicides + mechanical weed control	C.6.2																								+1	+1	+2	+2	+1	+1		+1
			C.6.2ref																								expert Institut Agro/UNIBO	expert Institut Agro/UNIBO	expert Institut Agro/UNIBO	expert Institut Agro/UNIBO	expert Institut Agro/UNIBO	expert Institut Agro/UNIBO		expert Institut Agro/UNIBO
		Sole use of mechanical weed control	C.6.3
			C.6.3ref
Crop	Crop protection against animal pests	Systematic use of chemical insecticides / molluscicides / nematicides	C.7.1																								+1		+2	+3	+3	+1	+1	+1	+1
			C.7.1ref																								expert Institut Agro/UNIBO		expert Institut Agro/UNIBO	expert Institut Agro/UNIBO	expert Institut Agro/UNIBO	expert Institut Agro/UNIBO	expert Institut Agro/UNIBO	expert Institut Agro/UNIBO	expert Institut Agro/UNIBO
		Sound approach of chemical insecticides / molluscicides / nematicides	C.7.2				0.92	0.95	0.95																				+1	+2	+2			+1
			C.7.2ref				expert Uliège	expert Uliège	expert Uliège																				expert Institut Agro/UNIBO	expert Institut Agro/UNIBO	expert Institut Agro/UNIBO			expert Institut Agro/UNIBO
		Biocontrol products (incl. pyrethrin) and other natural control techniques against pests	C.7.3			0.9	0.85	0.9	0.9																				+1	+1
			C.7.3ref			expert Uliège	expert Uliège	expert Uliège	expert Uliège																				expert Institut Agro/UNIBO	expert Institut Agro/UNIBO
		No direct protection against animal pests	C.7.4			0.8	0.6	0.8	0.85	0.9		0.95
			C.7.4ref			expert Uliège	expert Uliège	expert Uliège	expert Uliège	expert Uliège		expert Uliège
Crop	Cash crop cultivars	High yielding cultivars	C.8.1
			C.8.1ref
		Resistant cultivars and/or mix of varieties	C.8.2	0.95	0.95	0.95	0.95	0.95	0.95	0.95	0.95	0.95	0.95
			C.8.2ref	Jørgensen et al., 2014	Jørgensen et al., 2014	Jørgensen et al., 2014	Jørgensen et al., 2014	Jørgensen et al., 2014	Jørgensen et al., 2014	Jørgensen et al., 2014	Jørgensen et al., 2014	Jørgensen et al., 2014	Jørgensen et al., 2014
Crop	Spatial distribution of cash crops	Sole crops	C.11.1
			C.11.1ref
		Wheat/pea intercrops	C.11.2	1.12					1.12						+5
			C.11.2ref	Bedoussac et al., 2015; Tosti et al., 2016					Bedoussac et al., 2015; Tosti et al., 2016						expert Institut Agro from COMIFER, 2013
Crop	Cropping system	maize - wheat	C.12.1
			C.12.1ref
		rapeseed - wheat - maize - wheat	C.12.2
			C.12.2ref
		maize - wheat - maize - barley	C.12.3
			C.12.3ref
		alfalfa (3 years) - maize - wheat	C.12.4												+5	+5	+5	+5	+5			+5		+5
			C.12.4ref												expert Institut Agro from COMIFER, 2013	expert Institut Agro from COMIFER, 2013	expert Institut Agro from COMIFER, 2013	expert Institut Agro from COMIFER, 2013	expert Institut Agro from COMIFER, 2013			expert Institut Agro from COMIFER, 2013		expert Institut Agro from COMIFER, 2013
		faba bean - wheat - rapeseed - maize	C.12.5												+5	+5	+5	+5	+5			+5		+5
			C.12.5ref												expert Institut Agro from COMIFER, 2013	expert Institut Agro from COMIFER, 2013	expert Institut Agro from COMIFER, 2013	expert Institut Agro from COMIFER, 2013	expert Institut Agro from COMIFER, 2013			expert Institut Agro from COMIFER, 2013		expert Institut Agro from COMIFER, 2013
		grassland (3 years) - maize - wheat	C.12.6												+10	+10	+10	+10	+10			+60		+60
			C.12.6ref												expert Institut Agro from COMIFER, 2013	expert Institut Agro from COMIFER, 2013	expert Institut Agro from COMIFER, 2013	expert Institut Agro from COMIFER, 2013	expert Institut Agro from COMIFER, 2013			expert Institut Agro from COMIFER, 2013		expert Institut Agro from COMIFER, 2013
		grassland (3 years) - maize - wheat - barley	C.12.7												+10	+10	+10	+10	+10			+100		+100
			C.12.7ref												expert Institut Agro from COMIFER, 2013	expert Institut Agro from COMIFER, 2013	expert Institut Agro from COMIFER, 2013	expert Institut Agro from COMIFER, 2013	expert Institut Agro from COMIFER, 2013			expert Institut Agro from COMIFER, 2013		expert Institut Agro from COMIFER, 2013
		faba bean - wheat - maize - alfalfa (3 years) - barley - maize	C.12.8												+10	+10	+10	+10	+10			+60		+60
			C.12.8ref												expert Institut Agro from COMIFER, 2013	expert Institut Agro from COMIFER, 2013	expert Institut Agro from COMIFER, 2013	expert Institut Agro from COMIFER, 2013	expert Institut Agro from COMIFER, 2013			expert Institut Agro from COMIFER, 2013		expert Institut Agro from COMIFER, 2013
		grassland (3 years) - maize - wheat - faba bean - rapeseed	C.12.9												+10	+10	+10	+10	+10			+100		+100
			C.12.9ref												expert Institut Agro from COMIFER, 2013	expert Institut Agro from COMIFER, 2013	expert Institut Agro from COMIFER, 2013	expert Institut Agro from COMIFER, 2013	expert Institut Agro from COMIFER, 2013			expert Institut Agro from COMIFER, 2013		expert Institut Agro from COMIFER, 2013
Animal	Cow housing system	Cows are tied on straw bedding	A.4.1												+25	+25						+35		+35	+41.5	+25
			A.4.1ref												expert Institut Agro from COMIFER, 2013	expert Institut Agro from COMIFER, 2013						expert Institut Agro from COMIFER, 2013		expert Institut Agro from COMIFER, 2013	expert Institut Agro from COMIFER, 2013	expert Institut Agro from COMIFER, 2013
		Housing of cows is cubicles with straw (shallow bedding)	A.4.2												+25	+25						+35		+35	+41.5	+25
			A.4.2ref												expert Institut Agro from COMIFER, 2013	expert Institut Agro from COMIFER, 2013						expert Institut Agro from COMIFER, 2013		expert Institut Agro from COMIFER, 2013	expert Institut Agro from COMIFER, 2013	expert Institut Agro from COMIFER, 2013
		Housing of cows is cubicles with slatted floor	A.4.3												+12.5	+12.5						+17.5		+17.5	+30	+18
			A.4.3ref												expert Institut Agro from COMIFER, 2013	expert Institut Agro from COMIFER, 2013						expert Institut Agro from COMIFER, 2013		expert Institut Agro from COMIFER, 2013	expert Institut Agro from COMIFER, 2013	expert Institut Agro from COMIFER, 2013
		Housing of cows is free-stall (deep bedding)	A.4.4												+25	+25						+35		+35	+41.5	+25
			A.4.4ref												expert Institut Agro from COMIFER, 2013	expert Institut Agro from COMIFER, 2013						expert Institut Agro from COMIFER, 2013		expert Institut Agro from COMIFER, 2013	expert Institut Agro from COMIFER, 2013	expert Institut Agro from COMIFER, 2013
		Housing of cows is free-stall slatted floor	A.4.5												+12.5	+12.5						+17.5		+17.5	+30	+18
			A.4.5ref												expert Institut Agro from COMIFER, 2013	expert Institut Agro from COMIFER, 2013						expert Institut Agro from COMIFER, 2013		expert Institut Agro from COMIFER, 2013	expert Institut Agro from COMIFER, 2013	expert Institut Agro from COMIFER, 2013
Animal	Heifers, bulls and steers housing system	Housing of heifer, bulls and steers is slatted floor	A.5.1												+12.5	+12.5						+17.5		+17.5	+30	+18
			A.5.1ref												expert Institut Agro from COMIFER, 2013	expert Institut Agro from COMIFER, 2013						expert Institut Agro from COMIFER, 2013		expert Institut Agro from COMIFER, 2013	expert Institut Agro from COMIFER, 2013	expert Institut Agro from COMIFER, 2013
		Housing of heifer, bulls and steers is shallow bedding	A.5.2												+25	+25						+35		+35	+41.5	+25
			A.5.2ref												expert Institut Agro from COMIFER, 2013	expert Institut Agro from COMIFER, 2013						expert Institut Agro from COMIFER, 2013		expert Institut Agro from COMIFER, 2013	expert Institut Agro from COMIFER, 2013	expert Institut Agro from COMIFER, 2013
		Housing of heifer, bulls and steers is deep bedding	A.5.3												+25	+25						+35		+35	+41.5	+25
			A.5.3ref												expert Institut Agro from COMIFER, 2013	expert Institut Agro from COMIFER, 2013						expert Institut Agro from COMIFER, 2013		expert Institut Agro from COMIFER, 2013	expert Institut Agro from COMIFER, 2013	expert Institut Agro from COMIFER, 2013
Animal	Feeding system for cows	Cow feeding system: all year indoor, maize silage & soybean meal supplement	A.6.1																						-15	-15
			A.6.1ref																						expert Institut Agro from COMIFER, 2013	expert Institut Agro from COMIFER, 2013
		Cow feeding system: all year indoor, sorghum silage & soybean meal supplement	A.6.2																						-15	-15
			A.6.2ref																						expert Institut Agro from COMIFER, 2013	expert Institut Agro from COMIFER, 2013
		Cow feeding system: all year indoor, sorghum & alfalfa silage	A.6.3																						-15	-15
			A.6.3ref																						expert Institut Agro from COMIFER, 2013	expert Institut Agro from COMIFER, 2013
		Cow feeding system: all year indoor, maize silage, alfalfa silage & soybean meal supplement	A.6.4																						-15	-15
			A.6.4ref																						expert Institut Agro from COMIFER, 2013	expert Institut Agro from COMIFER, 2013
		Cow feeding system: 4 months grazing & soybean meal supplement	A.6.5
			A.6.5ref
		Cow feeding system: 4 months grazing & rapeseed meal supplement	A.6.6
			A.6.6ref
		Cow feeding system: 5 months grazing & rapeseed meal supplement	A.6.7
			A.6.7ref
		Cow feeding system: 7 months grazing & rapeseed meal supplement	A.6.8
			A.6.8ref
		Cow feeding system: 8 months grazing & faba bean supplement	A.6.9
			A.6.9ref
		Cow feeding system: all year indoor, hay & rapeseed meal supplement	A.6.10																						-15	-15
			A.6.10ref																						expert Institut Agro from COMIFER, 2013	expert Institut Agro from COMIFER, 2013
		Cow feeding system: 9 months grazing, without protein feed supplement	A.6.11
			A.6.11ref
Animal	Feeding system for heifers & age at first calving	Heifer feeding system: zero grazing / maize silage + soybean meal | Age at first calving: 24 months	A.8.1																						-15	-15
			A.8.1ref																						expert Institut Agro from COMIFER, 2013	expert Institut Agro from COMIFER, 2013
		Heifer feeding system: 4 months grazing / 8 months maize silage + hay + soybean meal | Age at first calving: 24 months	A.8.2
			A.8.2ref
		Heifer feeding system: 6 months grazing / 6 months maize silage + grass silage (or hay) + soybean meal | Age at first calving: 24 months	A.8.3
			A.8.3ref
		Heifer feeding system: 6 months grazing / 6 months grass silage (or hay) + cereals + soybean meal | Age at first calving: 24 months	A.8.4
			A.8.4ref
		Heifer feeding system: zero grazing / maize silage + soybean meal | Age at first calving: 29 months	A.8.5																						-15	-15
			A.8.5ref																						expert Institut Agro from COMIFER, 2013	expert Institut Agro from COMIFER, 2013
		Heifer feeding system: 4 months grazing / 8 months maize silage + hay + soybean meal | Age at first calving: 29 months	A.8.6
			A.8.6ref
		Heifer feeding system: 6 months grazing / 6 months maize silage + grass silage (or hay) + soybean meal | Age at first calving: 29 months	A.8.7
			A.8.7ref
		Heifer feeding system: 6 months grazing / 6 months grass silage (or hay) + cereals + soybean meal | Age at first calving: 29 months	A.8.8
			A.8.8ref
Animal	Management of the risk of mastitis at the dry period	Systematic antibiotic treatment of cows	A.9.1
			A.9.1ref
Animal	Management of the risk of mastitis at the dry period	Selective antibiotic treatment of cows	A.9.2
			A.9.2ref
Animal	Management of the risk of mastitis at the dry period	Preventive measures of hygiene of the housing conditions (no treatment of cows)	A.9.3
			A.9.3ref
Animal	Anti-parasitic management	Systematic anti-parasitic treatment of heifers	A.10.1
			A.10.1ref
Animal	Anti-parasitic management	Selective/targeted treatment of heifers shedding high amounts of parasites	A.10.2
			A.10.2ref
Animal	Anti-parasitic management	Immunization against internal parasites by low exposure grazing of heifers (no treatment)	A.10.3
			A.10.3ref
Animal	Feeding system for calves	Milk replacer is fed to calves	A.11.1
			A.11.1ref
Animal	Feeding system for calves	Milk is fed to calves	A.11.2
			A.11.2ref

## Sheet: Animal
				Herd demography (unitless)					Meat (kg.animal-1)			Milk	Animal welfare (unitless)				Antibiotic use (number.animal-1)				Anthelmintic use (number.animal-1)				Veterinary costs (€.animal-1)				Insemination costs (€.animal-1)	Water demand				Straw demand (tdm.animal-1)				Manure production (t.animal.1)				Slurry production (m3.animal.1)				Number of days of grazing (unitless)	Cow ration (tdm.animal-1)
				Cow culling rate	Heifer conception rate	Cow calving rate	Calf mortality	Young cattle mortality	Culled cow	Bull and steer	Pregnant heifer	Annual milk production (L.cow-1)	Cow	Heifer	Bull	Steer	Cow	Heifer	Bull	Steer	Cow	Heifer	Bull	Steer	Cow	Heifer	Bull	Steer	Cow	Cow (L.animal-1)	Bull & steer (L.animal-1)	calve (L.animal-1)	other uses (L)	Cow	Heifer	Bull	Steer	Cow	Heifer	Bull	Steer	Cow	Heifer	Bull	Steer		Maize silage	Grass silage	Alfalfa silage
Farm configuration		Minimum value	id (_min)
		Default value on the French Farm	def_fr	0.33	0.9	0.95	0.05	0.02	340	335	265	7000	1	1	1	1	1	1	1	1	1	1	1	1	61.2	8.84	5.5	5.5	78	29750	16400	3650	365	0.97	0.8	0.64	0.64	18.36	6.8	5.58	8.42	33.67	12.47	10.23	15.43	1	1.15	1.15	1.15
		Maximum value	id (_max)
Model	Category of practice	Practice	Code
Animal	Cattle breed	Cattle breed is Holstein	A.1.1
			A.1.1ref
	Cattle breed	Cattle breed is Siemmental	A.1.2	0.95	1.05	1.03		0.97	1.06	1.15	1.14	0.75													0.9	0.8	0.8	0.8
			A.1.2ref	expert UAK	expert UAK	expert UAK		expert UAK	expert UAK	Sosin-Bzducha, 2016	expert UAK	PFCB, 2019													Coignard et al., 2013; Regula et al., 2004	expert Oniris	expert Oniris	expert Oniris
	Cattle breed	Cattle breed is Montbéliarde	A.1.3	0.95	1.05	1.03		0.97	1.06	1.15	1.14	0.88													0.9	0.8	0.8	0.8
			A.1.3ref	expert UAK	expert UAK	expert UAK		expert UAK	Balandraud et al., 2018	Balandraud et al., 2018	expert UAK	Balandraud et al., 2018													Coignard et al., 2013	expert Oniris	expert Oniris	expert Oniris
Animal	Herd size	Maintain the herd size	A.2.1
			A.2.1ref
	Herd size	10% increase of the herd size per year – Increased cow density	A.2.2	1.03		0.98							0.9	0.9	0.9	0.9	1.1	1.1	1.1	1.1					1.05	1.03	1.03	1.03
			A.2.2ref	expert UAK		expert UAK							Bewley et al., 2001; Huzzey et al., 2006	Bewley et al., 2001; Huzzey et al., 2006	Bewley et al., 2001; Huzzey et al., 2006	Bewley et al., 2001; Huzzey et al., 2006	expert Oniris	expert Oniris	expert Oniris	expert Oniris					expert Oniris	expert Oniris	expert Oniris	expert Oniris
	Herd size	10% decrease of the herd size per year	A.2.3										1.1	1.1	1.1	1.1	0.97	0.97	0.97	0.97					0.95	0.97	0.97	0.97
			A.2.3ref										Bewley et al., 2001; Huzzey et al., 2006	Bewley et al., 2001; Huzzey et al., 2006	Bewley et al., 2001; Huzzey et al., 2006	Bewley et al., 2001; Huzzey et al., 2006	expert Oniris	expert Oniris	expert Oniris	expert Oniris					expert Oniris	expert Oniris	expert Oniris	expert Oniris
	Herd size	10% increase of the herd size per year – Unchanged cow density	A.2.4
			A.2.4ref
	Herd size	25% decrease of the herd size	A.2.5
			A.2.5ref
Animal	Male cow management	Bulls fattened up to 18 months	A.3.1													0				0				0				0								1	0				0				0
			A.3.1ref													expert Oniris				expert Oniris				expert Oniris				expert Oniris								need for model calculation	need for model calculation				UAK calculation				UAK calculation
	Male management	Castrated males fattened up to 36 months (steer)	A.3.2							1.07					0				0				0				0									0	0.5			0				0
			A.3.2ref							expert ESA					expert Oniris				expert Oniris				expert Oniris				expert Oniris									need for model calculation	need for model calculation			UAK calculation				UAK calculation
	Male management	Male calves sold at 8 days	A.3.3							0					0	0			0	0			0	0			0	0			0	0								0	0			0	0
			A.3.3ref							expert ESA					expert Oniris	expert Oniris			expert Oniris	expert Oniris			expert Oniris	expert Oniris			expert Oniris	expert Oniris			UAK calculation with Inration	UAK calculation with Inration								UAK calculation	UAK calculation			UAK calculation	UAK calculation
Animal	Cow housing system	Cows are tied on straw bedding	A.4.1																														+14.00	1								0
			A.4.1ref																														Hawkins and Barkes, 2014	need for model calculation								UAK calculation
	Cow housing system	Housing of cows is cubicles with straw (shallow bedding)	A.4.2	0.98		1.02	0.97	0.98				1.01	1.5				0.98								0.67				0.9	1.05			+17.00	1								0
			A.4.2ref	expert UAK		expert UAK	expert UAK	expert UAK				expert UAK	de Vries et al., 2015; Seo et al., 2007				Sawa, 2004								Regula et al., 2004; Simensen et al., 2010; Valde et al., 1997				Sawa and Bogucki, 2011; Simensen et al., 2010; Valde et al., 1997	UAK calculation with Inration			Hawkins and Barkes, 2014	need for model calculation								UAK calculation
	Cow housing system	Housing of cows is cubicles with slatted floor	A.4.3	1.03		0.97	1.05	1.03					1.13				1.03								0.67				0.9	1.05			+17.00	0				0
			A.4.3ref	expert UAK		expert UAK	expert UAK	expert UAK					de Vries et al., 2015; Seo et al., 2007				Sawa, 2004								Regula et al., 2004; Simensen et al., 2010; Valde et al., 1997				Sawa and Bogucki, 2011; Simensen et al., 2010; Valde et al., 1997	UAK calculation with Inration			Hawkins and Barkes, 2014	need for model calculation				UAK calculation
	Cow housing system	Housing of cows is free-stall (deep bedding)	A.4.4	0.98		1.03	0.95	0.97				1.03	1.65				1.02								0.6				0.81	1.05			+17.00	1.7				1.6				0
			A.4.4ref	expert UAK		expert UAK	expert UAK	expert UAK				expert UAK	de Vries et al., 2015; Seo et al., 2007				Sawa, 2004								Regula et al., 2004; Simensen et al., 2010; Valde et al., 1997				Sawa and Bogucki, 2011; Simensen et al., 2010; Valde et al., 1997	UAK calculation with Inration			Hawkins and Barkes, 2014	need for model calculation				UAK calculation				UAK calculation
	Cow housing system	Housing of cows is free-stall slatted floor	A.4.5	1.03		0.97	1.03	1.02				0.98	1.2				1.03								0.6				0.81	1.05			+17.00	0				0
			A.4.5ref	expert UAK		expert UAK	expert UAK	expert UAK				Simensen et al., 2010	de Vries et al., 2015; Seo et al., 2007				Sawa, 2004								Regula et al., 2004; Simensen et al., 2010; Valde et al., 1997				Sawa and Bogucki, 2011; Simensen et al., 2010; Valde et al., 1997	UAK calculation with Inration			Hawkins and Barkes, 2014	need for model calculation				UAK calculation
Animal	Heifers, bulls and steers housing system	Housing of heifer, bulls and steers is slatted floor	A.5.1		0.97									1.61	1.61	1.61																			0	0	0		0	0	0
			A.5.1ref		expert UAK									de Vries et al., 2015	de Vries et al., 2015	de Vries et al., 2015																			need for model calculation	need for model calculation	need for model calculation		UAK calculation	UAK calculation	UAK calculation
	Heifers, bulls and steers housing system	Housing of heifer, bulls and steers is shallow bedding	A.5.2		1.03									2.01	2.01	2.01										0.8	0.8	0.8															0	0	0
			A.5.2ref		expert UAK									de Vries et al., 2015	de Vries et al., 2015	de Vries et al., 2015										de Vries et al., 2015	de Vries et al., 2015	de Vries et al., 2015															UAK calculation	UAK calculation	UAK calculation
	Heifers, bulls and steers housing system	Housing of heifer, bulls and steers is deep bedding	A.5.3																							0.5	0.5	0.5							1.6	1.5	1.5		1.1	1.1	1.1		0	0	0
			A.5.3ref																							de Vries et al., 2015	de Vries et al., 2015	de Vries et al., 2015							need for model calculation	need for model calculation	need for model calculation		UAK calculation	UAK calculation	UAK calculation		UAK calculation	UAK calculation	UAK calculation
Animal	Feeding system for cows	Cow feeding system: all year indoor, maize silage & soybean meal supplement	A.6.1																		0																									0	5.11	0	0
			A.6.1ref																		expert Oniris																									need for model calculation	UAK calculation with Inration	need for model calculation	need for model calculation
	Feeding system for cows	Cow feeding system: all year indoor, sorghum silage & soybean meal supplement	A.6.2																		0																									0	0	0	0
			A.6.2ref																		expert Oniris																									need for model calculation	need for model calculation	need for model calculation	need for model calculation
	Feeding system for cows	Cow feeding system: all year indoor, sorghum & alfalfa silage	A.6.3																		0																									0	0	0	1.83
			A.6.3ref																		expert Oniris																									need for model calculation	need for model calculation	need for model calculation	UAK calculation with Inration
	Feeding system for cows	Cow feeding system: all year indoor, maize silage, alfalfa silage & soybean meal supplement	A.6.4																		0																									0	2.56	0	2.37
			A.6.4ref																		expert Oniris																									need for model calculation	UAK calculation with Inration	need for model calculation	UAK calculation with Inration
	Feeding system for cows	Cow feeding system: 4 months grazing & soybean meal supplement	A.6.5	0.98		1.02	0.97	0.98				0.94	1.31												0.76				0.84	0.94				0.67				0.67				0.67				121.67	4.27	0	0
			A.6.5ref	expert UAK		Frey et al., 2018	expert UAK	expert UAK				UAK calculation with Inration	de Vries et al., 2015												de Vries et al., 2015; Washburn et al., 2002				Frey et al., 2018; Sawa and Bogucki, 2011; Washburn et al., 2002	UAK calculation with Inration				need for model calculation				need for model calculation				need for model calculation				need for model calculation	UAK calculation with Inration	need for model calculation	need for model calculation
	Feeding system for cows	Cow feeding system: 4 months grazing & rapeseed meal supplement	A.6.6	0.98		1.02	0.97	0.98				0.94	1.31												0.76				0.84	0.94				0.67				0.67				0.67				121.67	2.56	1.72	0
			A.6.6ref	expert UAK		Frey et al., 2018	expert UAK	expert UAK				UAK calculation with Inration	de Vries et al., 2015												de Vries et al., 2015; Washburn et al., 2002				Frey et al., 2018; Sawa and Bogucki, 2011; Washburn et al., 2002	UAK calculation with Inration				need for model calculation				need for model calculation				need for model calculation				need for model calculation	UAK calculation with Inration	UAK calculation with Inration	need for model calculation
	Feeding system for cows	Cow feeding system: 5 months grazing & rapeseed meal supplement	A.6.7	0.98		1.02	0.97	0.98				0.88	1.39				0.95								0.72				0.76	0.88				0.58				0.58				0.58				152.08	1.68	1.47	0
			A.6.7ref	expert UAK		Frey et al., 2018	expert UAK	expert UAK				UAK calculation with Inration	de Vries et al., 2015				Borkowska et al., 2013; Vance et al., 2012								de Vries et al., 2015; Washburn et al., 2002				Frey et al., 2018; Sawa and Bogucki, 2011; Washburn et al., 2002	UAK calculation with Inration				need for model calculation				need for model calculation				need for model calculation				need for model calculation	UAK calculation with Inration	UAK calculation with Inration	need for model calculation
	Feeding system for cows	Cow feeding system: 7 months grazing & rapeseed meal supplement	A.6.8	0.95		1.02	0.95	0.98				0.88	1.55				0.93								0.65				0.76	0.88				0.42				0.42				0.42				212.92	1.87	1.09	0
			A.6.8ref	expert UAK		Frey et al., 2018	expert UAK	expert UAK				UAK calculation with Inration	de Vries et al., 2015				Borkowska et al., 2013; Vance et al., 2012								de Vries et al., 2015; Washburn et al., 2002				Frey et al., 2018; Sawa and Bogucki, 2011; Washburn et al., 2002	UAK calculation with Inration				need for model calculation				need for model calculation				need for model calculation				need for model calculation	UAK calculation with Inration	UAK calculation with Inration	need for model calculation
	Feeding system for cows	Cow feeding system: 8 months grazing & faba bean supplement	A.6.9	0.95		1.02	0.95	0.98				0.82	1.63				0.92								0.61				0.67	0.82				0.33				0.33				0.33				243.33	0.88	1.72	0
			A.6.9ref	expert UAK		Frey et al., 2018	expert UAK	expert UAK				UAK calculation with Inration	de Vries et al., 2015				Borkowska et al., 2013; Vance et al., 2012								de Vries et al., 2015; Washburn et al., 2002				Frey et al., 2018; Sawa and Bogucki, 2011; Washburn et al., 2002	UAK calculation with Inration				need for model calculation				need for model calculation				need for model calculation				need for model calculation	UAK calculation with Inration	UAK calculation with Inration	need for model calculation
	Feeding system for cows	Cow feeding system: all year indoor, hay & rapeseed meal supplement	A.6.10									0.76					0.99				0								0.74	0.76																0	0	0	0
			A.6.10ref									UAK calculation with Inration					Borkowska et al., 2013; Vance et al., 2012				expert Oniris								Frey et al., 2018; Sawa and Bogucki, 2011; Washburn et al., 2002	UAK calculation with Inration																need for model calculation	need for model calculation	need for model calculation	need for model calculation
	Feeding system for cows	Cow feeding system: 9 months grazing, without protein feed supplement	A.6.11	0.95		1.05	0.95	0.98				0.76	1.7				0.92								0.59				0.67	0.76				0.25				0.25				0.25				273.75	0	2.35	0
			A.6.11ref	expert UAK		Frey et al., 2018	expert UAK	expert UAK				UAK calculation with Inration	de Vries et al., 2015				Borkowska et al., 2013; Vance et al., 2012								de Vries et al., 2015				Frey et al., 2018; Sawa and Bogucki, 2011; Washburn et al., 2002	UAK calculation with Inration				need for model calculation				need for model calculation				need for model calculation				need for model calculation	need for model calculation	UAK calculation with Inration	need for model calculation
Animal	Concentrate supply for lactating dairy cows	No concentrate supply for lactating dairy cows	A.7.1
			A.7.1ref
	Concentrate supply for lactating dairy cows	+1000 kg / cow / year with soybean meal and cereals	A.7.2	1.05	0.98	0.95	1.02					+900	0.98				+0.08								1.02				+0.34	+3500
			A.7.2ref	expert UAK	expert UAK	expert UAK	expert UAK					need for model calculation	Coignard, et al., 2013				Borkowska et al., 2013								Coignard, et al., 2013				Sawa and Bogucki, 2011	UAK calculation
	Concentrate supply for lactating dairy cows	+500 kg / cow / year with soybean meal and cereals	A.7.3	1.03		0.98						+450	0.99				0.04								1.01				+0.17	+1750
			A.7.3ref	expert UAK		expert UAK						need for model calculation	Coignard, et al., 2013				Borkowska et al., 2013								Coignard, et al., 2013				Sawa and Bogucki, 2011	UAK calculation
	Concentrate supply for lactating dairy cows	+500 kg / cow / year with faba bean and cereals	A.7.4	1.03		0.98						+450	0.99				0.04								1.01				+0.17	+1750
			A.7.4ref	expert UAK		expert UAK						need for model calculation	Coignard, et al., 2013				Borkowska et al., 2013								Coignard, et al., 2013				Sawa and Bogucki, 2011	UAK calculation
Animal	Feeding system for heifers & age at first calving	Heifer feeding system: zero grazing / maize silage + soybean meal | Age at first calving: 24 months	A.8.1																			0																			0.5				0.5
			A.8.1ref																			expert UAK																			UAK calculation				UAK calculation
	Feeding system for heifers & age at first calving	Heifer feeding system: 4 months grazing / 8 months maize silage + hay + soybean meal | Age at first calving: 24 months	A.8.2	0.98	1.02			0.98						1.55												0.95			0.98						0.79				0.83		0.5		0.83		0.5
			A.8.2ref	expert UAK	expert UAK			expert UAK						de Vries et al., 2015												expert UAK			expert UAK						UAK calculation with Inration				UAK calculation		UAK calculation		UAK calculation		UAK calculation
	Feeding system for heifers & age at first calving	Heifer feeding system: 6 months grazing / 6 months maize silage + grass silage (or hay) + soybean meal | Age at first calving: 24 months	A.8.3	0.97	1.03			0.96						1.82												0.95			0.96						0.68				0.75		0.5		0.75		0.5
			A.8.3ref	expert UAK	expert UAK			expert UAK						de Vries et al., 2015												expert UAK			expert UAK						UAK calculation with Inration				UAK calculation		UAK calculation		UAK calculation		UAK calculation
	Feeding system for heifers & age at first calving	Heifer feeding system: 6 months grazing / 6 months grass silage (or hay) + cereals + soybean meal | Age at first calving: 24 months	A.8.4	0.97	1.03			0.96						1.82												0.95			0.96						0.68				0.75		0.5		0.75		0.5
			A.8.4ref	expert UAK	expert UAK			expert UAK						de Vries et al., 2015												expert UAK			expert UAK						UAK calculation with Inration				UAK calculation		UAK calculation		UAK calculation		UAK calculation
	Feeding system for heifers & age at first calving	Heifer feeding system: zero grazing / maize silage + soybean meal | Age at first calving: 29 months	A.8.5		0.95							0.98										0							1.01												0.5				0.5
			A.8.5ref		expert UAK							expert UAK										expert UAK							expert UAK
	Feeding system for heifers & age at first calving	Heifer feeding system: 4 months grazing / 8 months maize silage + hay + soybean meal | Age at first calving: 29 months	A.8.6	0.98	0.97			0.98				0.98		1.55												0.95			0.99						0.79				0.83		0.5		0.83		0.5
			A.8.6ref	expert UAK	expert UAK			expert UAK				expert UAK		de Vries et al., 2015												expert UAK			expert UAK						UAK calculation with Inration				UAK calculation		UAK calculation		UAK calculation		UAK calculation
	Feeding system for heifers & age at first calving	Heifer feeding system: 6 months grazing / 6 months maize silage + grass silage (or hay) + soybean meal | Age at first calving: 29 months	A.8.7	0.97	0.98			0.96				0.98		1.82												0.95			0.97						0.68				0.75		0.5		0.75		0.5
			A.8.7ref	expert UAK	expert UAK			expert UAK				expert UAK		de Vries et al., 2015												expert UAK			expert UAK						UAK calculation with Inration				UAK calculation		UAK calculation		UAK calculation		UAK calculation
	Feeding system for heifers & age at first calving	Heifer feeding system: 6 months grazing / 6 months grass silage (or hay) + cereals + soybean meal | Age at first calving: 29 months	A.8.8	0.97	0.98			0.96				0.98		1.82												0.95			0.97						0.68				0.75		0.5		0.75		0.5
			A.8.8ref									expert UAK		de Vries et al., 2015												expert UAK			expert UAK						UAK calculation with Inration				UAK calculation		UAK calculation		UAK calculation		UAK calculation
Animal	Management of the risk of mastitis at the dry period	Systematic antibiotic treatment of cows	A.9.1
			A.9.1ref
	Management of the risk of mastitis at the dry period	Selective antibiotic treatment of cows	A.9.2									0.99					0.77								0.82
			A.9.2ref									Seegers et al., 2003					Fourichon et al., 2001								Fourichon et al., 2001
	Management of the risk of mastitis at the dry period	Preventive measures of hygiene of the housing conditions (no treatment of cows)	A.9.3	1.05								0.98	0.98				0.7								0.77
			A.9.3ref	expert UAK								Seegers et al., 2003	expert Oniris				Fourichon et al., 2001								Fourichon et al., 2001
Animal	Anti-parasitic management	Systematic anti-parasitic treatment of heifers	A.10.1
			A.10.1ref
	Anti-parasitic management	Selective/targeted treatment of heifers shedding high amounts of parasites	A.10.2																			0.25				0.25
			A.10.2ref																			Fourichon et al., 2001; Merlin et al., 2016				Fourichon et al., 2001; Merlin et al., 2016
	Anti-parasitic management	Immunization against internal parasites by low exposure grazing of heifers (no treatment)	A.10.3											0.95								0				0																						1.04
			A.10.3ref											Fourichon et al., 2001; Merlin et al., 2016								Fourichon et al., 2001; Merlin et al., 2016				Fourichon et al., 2001; Merlin et al., 2016																						expert UAK/Oniris
Animal	Feeding system for calves	Milk replacer is fed to calves	A.11.1	1.05	0.95	1.05	1.05	1.03	0.98			0.95
			A.11.1ref	expert UAK	expert UAK	expert UAK	expert UAK	expert UAK	expert UAK			expert UAK
	Feeding system for calves	Milk is fed to calves	A.11.2
			A.11.2ref
[truncated: 38 more columns]

## Sheet: Environment
				Natural enemies (unitless)		Microbial biomass (unitless)		Soil meso-fauna - nematodes (unitless)		Earthworm abundance (unitless)		Pollinators (unitless)		Soil Organic Carbon (unitless)		Risk of erosion (unitless)		Water quality pesticides (unitless)		Water quality nitrates (unitless)
				Other crops	Permanent grassland	Other crops	Permanent grassland	Other crops	Permanent grassland	Other crops	Permanent grassland	Other crops	Permanent grassland	Other crops	Permanent grassland	Other crops	Permanent grassland	Other crops	Permanent grassland	Other crops	Permanent grassland
Farm configuration		Minimum value	id (_min)	0.7	0.7	0	14.5	0.7	0.7	0	15.5	0.7	0.7	0	0	0	0	0	0	0	0
		Default value on the French Farm	def_fr	1.56	2.1	6	15.5	1.56	2.1	6	16.5	1.56	2.1	0	6.5	0	5	2	5	2	5
		Maximum value	id (_max)	3.5	3.5	19	19	3.5	3.5	20	20	3.5	3.5	6.5	6.5	5	5	5	5	5	5
Model	Category of practice	Practice	Code
Crop	Tillage management	Conventional tillage	C.1.1	0.9		-1		0.8		-1
			C.1.1ref	Holland and Reynolds, 2003; Wezel et al., 2014		Bouthier et al., 2014; Le Guillou et al., 2018 ;		van Capelle et al., 2012 ; Henneron et al., 2015		Bertrand et al., 2015; Briones and Schmit, 2017 ; Peigné et al., 2009; Perego et al., 2019; Wezel et al., 2014
		Reduced tillage	C.1.2	1.01		+1.00		1.1		+1.00		1.01				+0.50
			C.1.1ref	Rivers et al., 2018; Wezel et al., 2014		Bouthier et al., 2014; Le Guillou et al., 2018 ;		van Capelle et al., 2012 ; Henneron et al., 2015		Briones and Schmit, 2017 ; Peigné et al., 2009		Shuler et al., 2005; Ullmann et al., 2020, 2016				expert Institut Agro
		No tillage	C.1.3	1.05		+2.00		1.2		+2.00		1.033				+1.00
			C.1.3ref	Holland and Reynolds, 2003; Wezel et al., 2014		Bouthier et al., 2014; Le Guillou et al., 2018 ;		van Capelle et al., 2012 ; Henneron et al., 2015		Briones and Schmit, 2017 ; Peigné et al., 2009		Shuler et al., 2005; Ullmann et al., 2020, 2016				expert Institut Agro
Crop	Soil cover	Fall cover crop destroyed before winter	C.2.1					0.9
			C.2.1ref					DuPont et al., 2009
	Soil cover	Fall cover crop destroyed early spring	C.2.2	1.05		+1.00		1.05		+1.00						+0.50				+0.50
			C.2.2ref	Magagnoli et al., 2018; Tillman et al., 2004		Magagnoli et al., 2018		DuPont et al., 2009		expert Institut Agro						expert Institut Agro				expert Institut Agro
	Soil cover	Permanent soil cover	C.2.3	1.1		+2.00		1.1		+2.00				+1.00		+2.00				+1.00
			C.2.3ref	Prasifka et al., 2006; Schmidt et al., 2007		expert Institut Agro		DuPont et al., 2009		Briones and Schmit, 2017 ; Peigné et al., 2009				expert Institut Agro		expert Institut Agro				expert Institut Agro
Crop	Residues management	Straw removal	C.3.1			-1				-1				-1
			C.3.1ref			expert Institut Agro				expert Institut Agro				expert Institut Agro
		Straw left on soil	C.3.2	1.02		+2.00		1.02		+2.00				+0.50		+1.00
			C.3.2ref	Magagnoli et al., 2018; Johnson et al., 2004; Navarro-Miró et al., 2017		expert Institut Agro		expert Institut Agro		expert Institut Agro				expert Institut Agro		expert Institut Agro
Crop	Fertilisation	On-farm organic fertilizers + input of mineral fertilizer	C.4.1											+2.00
			C.4.1ref											expert Institut Agro
Crop	Fertilisation	On-farm organic fertilizers only	C.4.2											+1.00
			C.4.2ref											expert Institut Agro
Crop	Crop protection against diseases	Systematic use of chemical fungicides	C.5.1			-1				-1		0.9						-1
			C.5.1ref			expert Institut Agro				Bertrand et al., 2015; Pelosi et al., 2014		McArt et al., 2017; Park et al., 2015, Sgolastra et al., 2018						expert Institut Agro
		Sound approach of chemical fungicides	C.5.2	1.01				1.01										-0.5
			C.5.2ref	Geiger et al., 2010; Huusela-Veistola, 1996; Sotherton et al., 1987				expert Institut Agro										expert Institut Agro
		Biocontrol products against diseases	C.5.3	1.02				1.02				1.02
			C.5.3ref	expert Institut Agro				expert Institut Agro				McArt et al., 2017; Park et al., 2015; Sgolastra et al., 2018
		No direct protection against diseases	C.5.4	1.03		+1.00		1.03		+1.00		1.03						+1.00
			C.5.4ref	expert Institut Agro		expert Institut Agro		expert Institut Agro		Bertrand et al., 2015; Pelosi et al., 2014		McArt et al., 2017; Park et al., 2015, Sgolastra et al., 2018						expert Institut Agro
Crop	Weed control	Systematic and sole use of chemical herbicides	C.6.1	0.9				0.9				0.9						-1
			C.6.1ref	Cavaliere et al., 2019; Geiger et al., 2010; Giglio et al., 2019; Huusela-Veistola, 1996				expert Institut Agro				Altieri et al. 2015; Motta et al., 2018						expert Institut Agro
		Sound approach of chemical herbicides + mechanical weed control	C.6.2	1.01		-0.5		1.01				1.01						-0.5
			C.6.2ref	expert Institut Agro		expert Institut Agro		expert Institut Agro				Altieri et al. 2015						expert Institut Agro
		Sole use of mechanical weed control	C.6.3	1.02		-1		1.02		-1		1.02				-0.5		+1.00
			C.6.3ref	Thorbek and Bilde, 2004		expert Institut Agro		expert Institut Agro		Bertrand et al., 2015; Pelosi et al., 2014		Altieri et al. 2015; Pywell et al., 2011				expert Institut Agro		expert Institut Agro
Crop	Crop protection against animal pests	Systematic use of chemical insecticides / molluscicides / nematicides	C.7.1	0.8				0.8		-2		0.8						-1
			C.7.1ref	Burgio et al., 2015; Geiger et al., 2010; Giglio et al., 2017; Huusela-Veistola, 1996; Pekár, 2012; Veres et al., 2020				expert Institut Agro		Bertrand et al., 2015; Briones and schmidt, 2017; Pelosi et al., 2014;		Brittain et al., 2010c, 2010a; Park et al., 2015; Rundlof et al., 2015						expert Institut Agro
		Sound approach of chemical insecticides / molluscicides / nematicides	C.7.2							-0.5								-0.5
			C.7.2ref							Bertrand et al., 2015; Briones and schmidt, 2017; Pelosi et al., 2014;								expert Institut Agro
		Biocontrol products (incl. pyrethrin) and other natural control techniques against pests	C.7.3	1.05				1.05				1.05
			C.7.3ref	Bianchi et al., 2006; Burgio et al., 2015; Pimental, 1991				expert Institut Agro				Brittain et al., 2010b; D'Urso et al., 2017; Rundlof et al., 2008
		No direct protection against animal pests	C.7.4	1.2		+0.50		1.2		+2.00		1.2						+1.00
			C.7.4ref	Bianchi et al., 2006; Burgio et al., 2015; Pimental, 1991		expert Institut Agro		expert Institut Agro		Bertrand et al., 2015; Briones and schmidt, 2017; Pelosi et al., 2014;		Tuell and Isaacs, 2010						expert Institut Agro
Crop	Cash crop cultivars	High yielding cultivars	C.8.1
			C.8.1ref
Crop		Resistant cultivars and/or mix of varieties	C.8.2
			C.8.2ref
Crop	Temporary grassland composition	Temporary grassland composed of grass	C.9.1			+1.00				+1.00
			C.9.1ref			expert Institut Agro				Bertrand et al., 2015
		Temporary grassland composed of simple grass/legume mixtures	C.9.2	1.02		+2.00		1.02		+2.00		1.02
			C.9.2ref	Koh and Holland, 2015		expert Institut Agro		expert Institut Agro		Bertrand et al., 2015		Rundlof et al., 2008; Woodcock et al., 2014
		Temporary grassland composed of complex grass/legume mixtures	C.9.3	1.05		+2.00		1.05		+2.00		1.05
			C.9.3ref	Koh and Holland, 2015		expert Institut Agro		expert Institut Agro		Bertrand et al., 2015		Rundlof et al., 2008; Woodcock et al., 2014
Crop	Permanent grassland area	No permanent grassland	C.10.1		0.8		-1		0.8		-1		0.8
			C.10.1ref		expert Institut Agro		Le Guillou et al., 2018		expert Institut Agro		Bertrand et al., 2015 ; Cluzeau et al., 2012 ; Hoeffner et al., 2020		Le Feon et al., 2010
		Permanent grassland occupy a small percentage of the farm area	C.10.2				+1.00				+1.00
			C.10.2ref				Le Guillou et al., 2018				Bertrand et al., 2015 ; Cluzeau et al., 2012 ; Hoeffner et al., 2020
		Permanent grassland occupy a high percentage of the farm area	C.10.3		1.05		+2.00		1.05		+2.00
			C.10.3ref		expert Institut Agro		Le Guillou et al., 2018		expert Institut Agro		Bertrand et al., 2015 ; Cluzeau et al., 2012 ; Hoeffner et al., 2020
Crop	Spatial distribution of cash crops	Sole crops	C.11.1			-1				-1
			C.11.1ref			expert Institut Agro				expert Institut Agro
Crop		Wheat/pea intercrops	C.11.2	1.1		+1.00		1.05		+1.00		1.1		+1.00						+0.25
			C.11.2ref	Zhou et al., 2013		expert Institut Agro		expert Institut Agro		Schmidt et al., 2003		Nicholls and Altieri, 2013		expert Institut Agro						expert Institut Agro
Crop	Cropping system	maize - wheat	C.12.1			-1
			C.12.1ref			expert Institut Agro
		rapeseed - wheat - maize - wheat	C.12.2	1.02				1.02				1.02
			C.12.2ref	Letourneau et al., 2011; Wezel et al., 2014				expert Institut Agro				Cole et al., 2020; Hass et al., 2018
		maize - wheat - maize - barley	C.12.3	1.02				1.02				1.02
			C.12.3ref	Letourneau et al., 2011; Wezel et al., 2014				expert Institut Agro				Cole et al., 2020; Hass et al., 2018
		alfalfa (3 years) - maize - wheat	C.12.4	1.04		+1.00		1.04		+1.00		1.04								+0.50
			C.12.4ref	Letourneau et al., 2011; Wezel et al., 2014		expert Institut Agro		expert Institut Agro		expert Institut Agro		Cole et al., 2020; Hass et al., 2018								expert Institut Agro
		faba bean - wheat - rapeseed - maize	C.12.5	1.04		+1.00		1.04		+1.00		1.04								+0.50
			C.12.5ref	Letourneau et al., 2011; Wezel et al., 2014		expert Institut Agro		expert Institut Agro		expert Institut Agro		Cole et al., 2020; Hass et al., 2018								expert Institut Agro
		grassland (3 years) - maize - wheat	C.12.6	1.03		+1.00		1.03		+1.00		1.03		+2.00		+1.00		+1.00
			C.12.6ref	Letourneau et al., 2011; Wezel et al., 2014		expert Institut Agro		expert Institut Agro		Hoeffner et al., 2020 (submited) ; Postma-Blaauw et al., 2010		Cole et al., 2020; Hass et al., 2018		expert Institut Agro		expert Institut Agro		expert Institut Agro
		grassland (3 years) - maize - wheat - barley	C.12.7	1.03		+1.00		1.03		+1.00		1.03		+2.00		+1.00		+1.00
			C.12.7ref	Letourneau et al., 2011; Wezel et al., 2014		expert Institut Agro		expert Institut Agro		expert Institut Agro		Cole et al., 2020; Hass et al., 2018		expert Institut Agro		expert Institut Agro		expert Institut Agro
		faba bean - wheat - maize - alfalfa (3 years) - barley - maize	C.12.8	1.05		+2.00		1.05		+2.00		1.05		+2.00		+1.00		+1.00		+0.50
			C.12.8ref	Letourneau et al., 2011; Wezel et al., 2014		expert Institut Agro		expert Institut Agro		expert Institut Agro		Cole et al., 2020; Hass et al., 2018		expert Institut Agro		expert Institut Agro		expert Institut Agro		expert Institut Agro
		grassland (3 years) - maize - wheat - faba bean - rapeseed	C.12.9	1.05		+2.00		1.05		+2.00		1.05		+2.00		+1.00		+1.00		+0.50
			C.12.9ref	Letourneau et al., 2011; Wezel et al., 2014		expert Institut Agro		expert Institut Agro		expert Institut Agro		Cole et al., 2020; Hass et al., 2018		expert Institut Agro		expert Institut Agro		expert Institut Agro		expert Institut Agro
Crop	Green infrastructures	No particular green infrastructure elements	C.14.1	0.894427	0.894427			0.894427	0.894427			0.894427	0.894427
			C.14.1ref	Altieri, 1999; González-Chang et al., 2019; Gurr et al., 2004; Holland et al., 2016; Landis et al., 2000; Pywell et al., 2015; Tscharntke et al., 2005; Zehnder et al., 2007	Altieri, 1999; González-Chang et al., 2019; Gurr et al., 2004; Holland et al., 2016; Landis et al., 2000; Pywell et al., 2015; Tscharntke et al., 2005; Zehnder et al., 2007			expert Institut Agro	expert Institut Agro			Balzan et al., 2014; Cole et al., 2020; Ganser et al., 2018; Korpela et al., 2013; Nicholls and Altieri 2013; Pywell et al., 2006; Scheper et al., 2013	Le Feon et al., 2010
		Sown field margins as green infrastructures: wildflowers strip	C.14.2	1.45344	1.45344	+0.50	+0.50	1.45344	1.45344	+0.50	+0.50	1.45344	1.45344			+1.00		+1.00
			C.14.2ref	Altieri, 1999; González-Chang et al., 2019; Gurr et al., 2004; Holland et al., 2016; Landis et al., 2000; Pywell et al., 2015; Tscharntke et al., 2005; Zehnder et al., 2007	Altieri, 1999; González-Chang et al., 2019; Gurr et al., 2004; Holland et al., 2016; Landis et al., 2000; Pywell et al., 2015; Tscharntke et al., 2005; Zehnder et al., 2007	expert Institut Agro	expert Institut Agro	expert Institut Agro	expert Institut Agro	Crittenden et al., 200x (?); Bertrand et al., 2015 ;	Bertrand et al., 2015	Balzan et al., 2014; Cole et al., 2020; Ganser et al., 2018; Korpela et al., 2013; Nicholls and Altieri 2013; Pywell et al., 2006; Scheper et al., 2013	Le Feon et al., 2010			expert Institut Agro		expert Institut Agro
		Sown field margins as green infrastructures: beetle bank (for birds and polyphagous predator)	C.14.3	1.45344	1.45344	+0.50	+0.50	1.45344	1.45344	+0.50	+0.50	1.45344	1.45344			+0.50		+1.00
			C.14.3ref	Altieri, 1999; González-Chang et al., 2019; Gurr et al., 2004; Holland et al., 2016; Landis et al., 2000; Lu et al., 2014; Pywell et al., 2015; Tscharntke et al., 2005; Zehnder et al., 2007	Altieri, 1999; González-Chang et al., 2019; Gurr et al., 2004; Holland et al., 2016; Landis et al., 2000; Lu et al., 2014; Pywell et al., 2015; Tscharntke et al., 2005; Zehnder et al., 2007	expert Institut Agro	expert Institut Agro	expert Institut Agro	expert Institut Agro	Crittenden et al., 200x (?); Bertrand et al., 2015 ;	Bertrand et al., 2015	Lye et al., 2009; Nicholls and Altieri 2013; Pereira et al., 2015	Le Feon et al., 2010			expert Institut Agro		expert Institut Agro
		Semi-natural field margins as green infrastructures: hedgerows	C.14.4	1.45344	1.45344	+1.00	+1.00	1.45344	1.45344	+0.50	+0.50	1.45344	1.45344			+1.00		+1.00		+0.50
			C.14.4ref	Altieri, 1999; González-Chang et al., 2019; Gurr et al., 2004; Holland et al., 2016; Landis et al., 2000; Lu et al., 2014; Pywell et al., 2015; Tscharntke et al., 2005; Zehnder et al., 2007	Altieri, 1999; González-Chang et al., 2019; Gurr et al., 2004; Holland et al., 2016; Landis et al., 2000; Lu et al., 2014; Pywell et al., 2015; Tscharntke et al., 2005; Zehnder et al., 2007	expert Institut Agro	expert Institut Agro	expert Institut Agro	expert Institut Agro	Crittenden et al., 200x (?); Bertrand et al., 2015 ;	Bertrand et al., 2015	Cole et al., 2020; Garratt et al., 2017; Morandin et al., 2013; Nicholls and Altieri 2013; Pywell et al., 2006	Le Feon et al., 2010			expert Institut Agro		expert Institut Agro		expert Institut Agro
		Semi-natural field margins as green infrastructures: grass margins	C.14.5	1.45344	1.45344	+1.00	+1.00	1.45344	1.45344	+0.50	+0.50	1.45344	1.45344			+0.50		+1.00
			C.14.5ref	Altieri, 1999; González-Chang et al., 2019; Gurr et al., 2004; Holland et al., 2016; Landis et al., 2000; Pywell et al., 2015; Tscharntke et al., 2005; Zehnder et al., 2007	Altieri, 1999; González-Chang et al., 2019; Gurr et al., 2004; Holland et al., 2016; Landis et al., 2000; Pywell et al., 2015; Tscharntke et al., 2005; Zehnder et al., 2007	expert Institut Agro	expert Institut Agro	expert Institut Agro	expert Institut Agro	Crittenden et al., 200x (?); Bertrand et al., 2015 ;	Bertrand et al., 2015	Cole et al., 2020, 2015; Nicholls and Altieri 2013; Pywell et al., 2006	Le Feon et al., 2010			expert Institut Agro		expert Institut Agro
Crop	Agroforestry	No agroforestry	C.15.1	0.894427	0.894427			0.894427	0.894427			0.894427	0.894427
			C.15.1ref	Jose, 2009	expert Institut Agro			expert Institut Agro	expert Institut Agro			Cole et al., 2020; Varah et al., 2020, 2013	Le Feon et al., 2010; Varah et al., 2020
		In-field agroforestry	C.15.2	1.45344	1.45344	+1.00	+1.00	1.45344	1.45344	+0.50	+0.50	1.45344	1.45344			+1.00		+0.50
			C.15.2ref	Jose, 2009	expert Institut Agro	expert Institut Agro	expert Institut Agro	expert Institut Agro	expert Institut Agro	expert Institut Agro	expert Institut Agro	Cole et al., 2020; Varah et al., 2020, 2013	Le Feon et al., 2010; Varah et al., 2020			expert Institut Agro		expert Institut Agro
Overall	Type of agriculture	Conventional farming	G.1.1
			G.1.1ref
		Organic farming	G.1.2			+0.50	+0.50			+0.50	+0.50
			G.1.2ref			expert Institut Agro	expert Institut Agro			expert Institut Agro	expert Institut Agro
Animal	Cow housing system	Cows are tied on straw bedding	A.4.1	1.04881	1.04881			1.04881	1.04881
			A.4.1ref	expert Institut Agro	expert Institut Agro			expert Institut Agro	expert Institut Agro
		Housing of cows is cubicles with straw (shallow bedding)	A.4.2	1.04881	1.04881			1.04881	1.04881
			A.4.2ref	expert Institut Agro	expert Institut Agro			expert Institut Agro	expert Institut Agro
		Housing of cows is cubicles with slatted floor	A.4.3	1.00995	1.00995			1.00995	1.00995
			A.4.3ref	expert Institut Agro	expert Institut Agro			expert Institut Agro	expert Institut Agro
		Housing of cows is free-stall (deep bedding)	A.4.4	1.00995	1.00995			1.00995	1.00995
			A.4.4ref	expert Institut Agro	expert Institut Agro			expert Institut Agro	expert Institut Agro
		Housing of cows is free-stall slatted floor	A.4.5	1.00995	1.00995			1.00995	1.00995
			A.4.5ref	expert Institut Agro	expert Institut Agro			expert Institut Agro	expert Institut Agro
Animal	Heifers, bulls and steers housing system	Housing of heifer, bulls and steers is slatted floor	A.5.1	1.00995	1.00995			1.00995	1.00995
			A.5.1ref	expert Institut Agro	expert Institut Agro			expert Institut Agro	expert Institut Agro
		Housing of heifer, bulls and steers is shallow bedding	A.5.2	1.04881	1.04881			1.04881	1.04881
			A.5.2ref	expert Institut Agro	expert Institut Agro			expert Institut Agro	expert Institut Agro
		Housing of heifer, bulls and steers is deep bedding	A.5.3	1.04881	1.04881			1.04881	1.04881
			A.5.3ref	expert Institut Agro	expert Institut Agro			expert Institut Agro	expert Institut Agro
Animal	Anti-parasitic management	Systematic anti-parasitic treatment of heifers	A.10.1					0.92	0.92
			A.10.1ref					expert Institut Agro	expert Institut Agro
		Selective/targeted treatment of heifers shedding high amounts of parasites	A.10.2					0.96	0.96
			A.10.2ref					expert Institut Agro	expert Institut Agro
		Immunization against internal parasites by low exposure grazing of heifers (no treatment)	A.10.3
			A.10.3ref

## Sheet: Socio-economic
				Fuel consumption (L.ha-1)												Energy demand		Annual work time (h.ha-1)												Routine work (h.animal-1)									Various costs	CAP Subsidies (€.ha-1)		Investment in buildings and agroforestry (€)	Simplicity of the system (unitless)
				wheat	barley	sugar beet	potato	rapeseed	pea	faba bean	maize	alfalfa	sorghum	Temporary grassland	Permanent grassland	machinery (Lfuel.cow-1)	milking operation (kWh.Lmilk-1)	wheat	barley	sugar beet	potato	rapeseed	pea	faba bean	maize	alfalfa	sorghum	Temporary grassland	Permanent grassland	milking	feeding cows	feeding other cattle	manure management (cow)	manure management (other cattle)	heath & care (cows)	heath & care (other cattle)	other activities (cows)	other activities (other cattle)	Seeds, machinery, land renting, etc. (€.ha-1)	1st pillar	2nd pillar
Farm configuration		Minimum value	id (_min)																																				300	0	0		0
		Value in the French Farm	def_fr	26.09	26.09	89.58	89.58	26.09	26.09	26.09	64.16	89.58	64.16	68.36	29.72	1	1	1.34	1.34	0	0	1.34	1.34	1.34	2.36	5.25	2.36	2.34	1.17	21	10.5	6.24	6.3	1.25	2.1	0.42	2.1	0.42	900	295	140	0	5
		Maximum value	id (_max)																																				1000	298	140		5
Model	Category of practice	Practice	Code
Crop	Tillage management	Conventional tillage	C.1.1	+43.83	+43.83			+48.79	+43.83	+43.83	+48.8	19.52	+48.8	+14.61				+2.47	+2.47			+2.78	+2.47	+2.47	+2.93	+1.17	+2.93	+0.87
			C.1.1ref	expert Institut Agro from Kock and Salou, 2015	expert Institut Agro from Kock and Salou, 2015			expert Institut Agro from Kock and Salou, 2015	expert Institut Agro from Kock and Salou, 2015	expert Institut Agro from Kock and Salou, 2015	expert Institut Agro from Kock and Salou, 2015	expert Institut Agro from Kock and Salou, 2015	expert Institut Agro from Kock and Salou, 2015	expert Institut Agro from Kock and Salou, 2015				expert Institut Agro from Kock and Salou, 2015	expert Institut Agro from Kock and Salou, 2015			expert Institut Agro from Kock and Salou, 2015	expert Institut Agro from Kock and Salou, 2015	expert Institut Agro from Kock and Salou, 2015	expert Institut Agro from Kock and Salou, 2015	expert Institut Agro from Kock and Salou, 2015	expert Institut Agro from Kock and Salou, 2015	expert Institut Agro from Kock and Salou, 2015
	Tillage management	Reduced tillage	C.1.2	+18.93	+18.93			+23.89	+28.85	+18.93	+23.9	+9.56	+23.9	+6.31				+1.14	+1.14			+1.45	+1.76	+1.76	+1.60	+0.64	+1.60	+0.43											0.9				-0.25
			C.1.1ref	expert Institut Agro from Kock and Salou, 2015	expert Institut Agro from Kock and Salou, 2015			expert Institut Agro from Kock and Salou, 2015	expert Institut Agro from Kock and Salou, 2015	expert Institut Agro from Kock and Salou, 2015	expert Institut Agro from Kock and Salou, 2015	expert Institut Agro from Kock and Salou, 2015	expert Institut Agro from Kock and Salou, 2015	expert Institut Agro from Kock and Salou, 2015				expert Institut Agro from Kock and Salou, 2015	expert Institut Agro from Kock and Salou, 2015			expert Institut Agro from Kock and Salou, 2015	expert Institut Agro from Kock and Salou, 2015	expert Institut Agro from Kock and Salou, 2015	expert Institut Agro from Kock and Salou, 2015	expert Institut Agro from Kock and Salou, 2015	expert Institut Agro from Kock and Salou, 2015	expert Institut Agro from Kock and Salou, 2015											expert Institut Agro				expert Institut Agro
	Tillage management	No tillage	C.1.3	+6.00	+6.00			+6.00	+6.00	+6.00	+6.00	+2.4	+6.00	+2.00				+0.42	+0.42			+0.42	+0.42	+0.42	+0.42	+0.17	+0.42	+0.14											0.8				-0.5
			C.1.3ref	expert Institut Agro from Kock and Salou, 2015	expert Institut Agro from Kock and Salou, 2015			expert Institut Agro from Kock and Salou, 2015	expert Institut Agro from Kock and Salou, 2015	expert Institut Agro from Kock and Salou, 2015	expert Institut Agro from Kock and Salou, 2015	expert Institut Agro from Kock and Salou, 2015	expert Institut Agro from Kock and Salou, 2015	expert Institut Agro from Kock and Salou, 2015				expert Institut Agro from Kock and Salou, 2015	expert Institut Agro from Kock and Salou, 2015			expert Institut Agro from Kock and Salou, 2015	expert Institut Agro from Kock and Salou, 2015	expert Institut Agro from Kock and Salou, 2015	expert Institut Agro from Kock and Salou, 2015	expert Institut Agro from Kock and Salou, 2015	expert Institut Agro from Kock and Salou, 2015	expert Institut Agro from Kock and Salou, 2015											expert Institut Agro				expert Institut Agro
Crop	Soil cover	Fall cover crop destroyed before winter	C.2.1	+6.00	+6.00			+6.00	+6.00	+6.00	+6.00		+6.00					+0.42	+0.42			+0.42	+0.42	+0.42	+0.42		+0.42												1.2
			C.2.1ref	expert Institut Agro from Kock and Salou, 2015	expert Institut Agro from Kock and Salou, 2015			expert Institut Agro from Kock and Salou, 2015	expert Institut Agro from Kock and Salou, 2015	expert Institut Agro from Kock and Salou, 2015	expert Institut Agro from Kock and Salou, 2015		expert Institut Agro from Kock and Salou, 2015					expert Institut Agro from Kock and Salou, 2015	expert Institut Agro from Kock and Salou, 2015			expert Institut Agro from Kock and Salou, 2015	expert Institut Agro from Kock and Salou, 2015	expert Institut Agro from Kock and Salou, 2015	expert Institut Agro from Kock and Salou, 2015		expert Institut Agro from Kock and Salou, 2015												expert Institut Agro
	Soil cover	Fall cover crop destroyed early spring	C.2.2	+6.00	+6.00			+6.00	+6.00	+6.00	+6.00		+6.00					+0.42	+0.42			+0.42	+0.42	+0.42	+0.42		+0.42												1.2
			C.2.2ref	expert Institut Agro from Kock and Salou, 2015	expert Institut Agro from Kock and Salou, 2015			expert Institut Agro from Kock and Salou, 2015	expert Institut Agro from Kock and Salou, 2015	expert Institut Agro from Kock and Salou, 2015	expert Institut Agro from Kock and Salou, 2015		expert Institut Agro from Kock and Salou, 2015					expert Institut Agro from Kock and Salou, 2015	expert Institut Agro from Kock and Salou, 2015			expert Institut Agro from Kock and Salou, 2015	expert Institut Agro from Kock and Salou, 2015	expert Institut Agro from Kock and Salou, 2015	expert Institut Agro from Kock and Salou, 2015		expert Institut Agro from Kock and Salou, 2015												expert Institut Agro
	Soil cover	Permanent soil cover	C.2.3	+2.00	+2.00			+2.00	+2.00	+2.00	+2.00		+2.00					+0.14	+0.14			+0.14	+0.14	+0.14	+0.14		+0.14												0.8				-0.5
			C.2.3ref	expert Institut Agro from Kock and Salou, 2015	expert Institut Agro from Kock and Salou, 2015			expert Institut Agro from Kock and Salou, 2015	expert Institut Agro from Kock and Salou, 2015	expert Institut Agro from Kock and Salou, 2015	expert Institut Agro from Kock and Salou, 2015		expert Institut Agro from Kock and Salou, 2015					expert Institut Agro from Kock and Salou, 2015	expert Institut Agro from Kock and Salou, 2015			expert Institut Agro from Kock and Salou, 2015	expert Institut Agro from Kock and Salou, 2015	expert Institut Agro from Kock and Salou, 2015	expert Institut Agro from Kock and Salou, 2015		expert Institut Agro from Kock and Salou, 2015												expert Institut Agro				expert Institut Agro
Crop	Residues management	Straw removal	C.3.1	+20.64	+20.64				-20.64									+1.17	+1.17				-1.17																1.05
			C.3.1ref	expert Institut Agro from Kock and Salou, 2015	expert Institut Agro from Kock and Salou, 2015				expert Institut Agro from Kock and Salou, 2015									expert Institut Agro from Kock and Salou, 2015	expert Institut Agro from Kock and Salou, 2015				expert Institut Agro from Kock and Salou, 2015																expert Institut Agro
	Residues management	Straw left on soil	C.3.2	+9.02	+9.02				-9.02									+0.67	+0.67				-0.67																0.9
			C.3.2ref	expert Institut Agro from Kock and Salou, 2015	expert Institut Agro from Kock and Salou, 2015				expert Institut Agro from Kock and Salou, 2015									expert Institut Agro from Kock and Salou, 2015	expert Institut Agro from Kock and Salou, 2015				expert Institut Agro from Kock and Salou, 2015																expert Institut Agro
Crop	Fertilisation	On-farm organic fertilizers + input of mineral fertilizer	C.4.1	+3.12	+3.12			+1.56	-3.12		+1.56		+1.56					+0.24	+0.24			+0.12	-0.12		+0.12		+0.12												1.05
			C.4.1ref	expert Institut Agro from Kock and Salou, 2015	expert Institut Agro from Kock and Salou, 2015			expert Institut Agro from Kock and Salou, 2015	expert Institut Agro from Kock and Salou, 2015		expert Institut Agro from Kock and Salou, 2015		expert Institut Agro from Kock and Salou, 2015					expert Institut Agro from Kock and Salou, 2015	expert Institut Agro from Kock and Salou, 2015			expert Institut Agro from Kock and Salou, 2015	expert Institut Agro from Kock and Salou, 2015		expert Institut Agro from Kock and Salou, 2015		expert Institut Agro from Kock and Salou, 2015												expert Institut Agro
	Fertilisation	On-farm organic fertilizers only	C.4.2
			C.4.2ref
Crop	Crop protection against diseases	Systematic use of chemical fungicides	C.5.1															+0.33	+0.11			+0.11	+0.11	+0.11
			C.5.1ref															expert Institut Agro from Kock and Salou, 2015	expert Institut Agro from Kock and Salou, 2015			expert Institut Agro from Kock and Salou, 2015	expert Institut Agro from Kock and Salou, 2015	expert Institut Agro from Kock and Salou, 2015
	Crop protection against diseases	Sound approach of chemical fungicides	C.5.2															+0.22																					0.9				-0.5
			C.5.2ref															expert Institut Agro from Kock and Salou, 2015																					expert Institut Agro				expert Institut Agro
	Crop protection against diseases	Biocontrol products against diseases	C.5.3																																				0.85		1		-0.5
			C.5.3ref																																				expert Institut Agro		French Ministry of Agriculture, 2020		expert Institut Agro
	Crop protection against diseases	No direct protection against diseases	C.5.4																																				0.8		1
			C.5.4ref																																				expert Institut Agro		French Ministry of Agriculture, 2020
Crop	Weed control	Systematic and sole use of chemical herbicides	C.6.1															+0.22	+0.11			+0.22	+0.11	+0.11	+0.22	+0.04	+0.11	+0.11
			C.6.1ref															expert Institut Agro from Kock and Salou, 2015	expert Institut Agro from Kock and Salou, 2015			expert Institut Agro from Kock and Salou, 2015	expert Institut Agro from Kock and Salou, 2015	expert Institut Agro from Kock and Salou, 2015	expert Institut Agro from Kock and Salou, 2015	expert Institut Agro from Kock and Salou, 2015	expert Institut Agro from Kock and Salou, 2015	expert Institut Agro from Kock and Salou, 2015
	Weed control	Sound approach of chemical herbicides + mechanical weed control	C.6.2	+4.95	+4.95			+4.95	+4.95	+9.90	+4.95	+1.98	+4.95	+4.95				+0.44	+0.44			+0.44	+0.44	+0.66	+0.44	+0.13	+0.33												0.9		1		-0.25
			C.6.2ref	expert Institut Agro from Kock and Salou, 2015	expert Institut Agro from Kock and Salou, 2015			expert Institut Agro from Kock and Salou, 2015	expert Institut Agro from Kock and Salou, 2015	expert Institut Agro from Kock and Salou, 2015	expert Institut Agro from Kock and Salou, 2015	expert Institut Agro from Kock and Salou, 2015	expert Institut Agro from Kock and Salou, 2015	expert Institut Agro from Kock and Salou, 2015				expert Institut Agro from Kock and Salou, 2015	expert Institut Agro from Kock and Salou, 2015			expert Institut Agro from Kock and Salou, 2015	expert Institut Agro from Kock and Salou, 2015	expert Institut Agro from Kock and Salou, 2015	expert Institut Agro from Kock and Salou, 2015	expert Institut Agro from Kock and Salou, 2015	expert Institut Agro from Kock and Salou, 2015												expert Institut Agro		French Ministry of Agriculture, 2020		expert Institut Agro
	Weed control	Sole use of mechanical weed control	C.6.3	+9.90	+9.90			+9.90	+9.90	+9.90	+9.90	+1.98	+9.90	+1.65				+0.66	+0.66			+0.66	+0.66	+0.66	+0.66	+0.13	+0.33												1.1		1		-0.5
			C.6.3ref	expert Institut Agro from Kock and Salou, 2015	expert Institut Agro from Kock and Salou, 2015			expert Institut Agro from Kock and Salou, 2015	expert Institut Agro from Kock and Salou, 2015	expert Institut Agro from Kock and Salou, 2015	expert Institut Agro from Kock and Salou, 2015	expert Institut Agro from Kock and Salou, 2015	expert Institut Agro from Kock and Salou, 2015	expert Institut Agro from Kock and Salou, 2015				expert Institut Agro from Kock and Salou, 2015	expert Institut Agro from Kock and Salou, 2015			expert Institut Agro from Kock and Salou, 2015	expert Institut Agro from Kock and Salou, 2015	expert Institut Agro from Kock and Salou, 2015	expert Institut Agro from Kock and Salou, 2015	expert Institut Agro from Kock and Salou, 2015	expert Institut Agro from Kock and Salou, 2015												expert Institut Agro		French Ministry of Agriculture, 2020		expert Institut Agro
Crop	Crop protection against animal pests	Systematic use of chemical insecticides / molluscicides / nematicides	C.7.1															+0.11	0			+0.33	+0.11	+0.11	+0.11	+0.04													0.9
			C.7.1ref															expert Institut Agro from Kock and Salou, 2015	expert Institut Agro from Kock and Salou, 2015			expert Institut Agro from Kock and Salou, 2015	expert Institut Agro from Kock and Salou, 2015	expert Institut Agro from Kock and Salou, 2015	expert Institut Agro from Kock and Salou, 2015	expert Institut Agro from Kock and Salou, 2015	expert Institut Agro from Kock and Salou, 2015												expert Institut Agro
	Crop protection against animal pests	Sound approach of chemical insecticides / molluscicides / nematicides	C.7.2																			+0.22																	0.85				-0.5
			C.7.2ref																			expert Institut Agro from Kock and Salou, 2015																	expert Institut Agro				expert Institut Agro
	Crop protection against animal pests	Biocontrol products (incl. pyrethrin) and other natural control techniques against pests	C.7.3																						+0.22														0.8		1		-0.5
			C.7.3ref																						expert Institut Agro from Kock and Salou, 2015														expert Institut Agro		French Ministry of Agriculture, 2020		expert Institut Agro
	Crop protection against animal pests	No direct protection against animal pests	C.7.4																																						1
			C.7.4ref																																						French Ministry of Agriculture, 2020
Crop	Cash crop cultivars	High yielding cultivars	C.8.1
			C.8.1ref
	Cash crop cultivars	Resistant cultivars and/or mix of varieties	C.8.2																																				0.9				-0.25
			C.8.2ref																																				expert Institut Agro				expert Institut Agro
Crop	Temporary grassland composition	Temporary grassland composed of grass	C.9.1
			C.9.1ref
	Temporary grassland composition	Temporary grassland composed of simple grass/legume mixtures	C.9.2
			C.9.2ref
	Temporary grassland composition	Temporary grassland composed of complex grass/legume mixtures	C.9.3																																								-0.25
			C.9.3ref																																								expert Institut Agro
Crop	Permanent grassland area	No permanent grassland	C.10.1
			C.10.1ref
	Permanent grassland area	Permanent grassland occupy a small percentage of the farm area	C.10.2
			C.10.2ref
	Permanent grassland area	Permanent grassland occupy a high percentage of the farm area	C.10.3																																						1
			C.10.3ref																																						French Ministry of Agriculture, 2020
Crop	Spatial distribution of cash crops	Sole crops	C.11.1
			C.11.1ref
	Spatial distribution of cash crops	Wheat/pea intercrops	C.11.2																																								-0.25
			C.11.2ref																																								expert Institut Agro
Crop	Cropping system	maize - wheat	C.12.1																																					0.8
			C.12.1ref																																					French Ministry of Agriculture, 2020
		rapeseed - wheat - maize - wheat	C.12.2																																								-0.125
			C.12.2ref																																								expert Institut Agro
		maize - wheat - maize - barley	C.12.3																																								-0.125
			C.12.3ref																																								expert Institut Agro
		alfalfa (3 years) - maize - wheat	C.12.4																																				1.1				-0.125
			C.12.4ref																																				expert Institut Agro				expert Institut Agro
		faba bean - wheat - rapeseed - maize	C.12.5																																				1.1				-0.125
			C.12.5ref																																				expert Institut Agro				expert Institut Agro
		grassland (3 years) - maize - wheat	C.12.6																																				0.7				-0.125
			C.12.6ref																																				expert Institut Agro				expert Institut Agro
		grassland (3 years) - maize - wheat - barley	C.12.7																																				0.7				-0.125
			C.12.7ref																																				expert Institut Agro				expert Institut Agro
		faba bean - wheat - maize - alfalfa (3 years) - barley - maize	C.12.8																																				0.8		1		-0.25
			C.12.8ref																																				expert Institut Agro		French Ministry of Agriculture, 2020		expert Institut Agro
		grassland (3 years) - maize - wheat - faba bean - rapeseed	C.12.9																																				0.8		1		-0.25
			C.12.9ref																																				expert Institut Agro		French Ministry of Agriculture, 2020		expert Institut Agro
Crop	Green infrastructures	No particular green infrastructure elements	C.14.1																																					0.8
			C.14.1ref																																					French Ministry of Agriculture, 2020
	Green infrastructures	Sown field margins as green infrastructures: wildflowers strip	C.14.2
			C.14.2ref
	Green infrastructures	Sown field margins as green infrastructures: beetle bank (for birds and polyphagous predator)	C.14.3																																								-0.125
			C.14.3ref																																								expert Institut Agro
	Green infrastructures	Semi-natural field margins as green infrastructures: hedgerows	C.14.4																																								-0.125
			C.14.4ref																																								expert Institut Agro
	Green infrastructures	Semi-natural field margins as green infrastructures: grass margins	C.14.5
			C.14.5ref
Animal	Herd size	Maintain the herd size	A.2.1
			A.2.1ref
	Herd size	10% increase of the herd size per year – Increased cow density	A.2.2																											1.15	1.1	1.1	1.1	1.1									-0.25
			A.2.2ref																											expert Institut Agro	expert Institut Agro	expert Institut Agro	expert Institut Agro	expert Institut Agro									expert Institut Agro
	Herd size	10% decrease of the herd size per year	A.2.3
			A.2.3ref
	Herd size	10% increase of the herd size per year – Unchanged cow density	A.2.4																											1.05													-0.25
			A.2.4ref																											expert Institut Agro													expert Institut Agro
	Herd size	25% decrease of the herd size	A.2.5
			A.2.5ref
Animal	Male cow management	Bulls fattened up to 18 months	A.3.1																																								-0.5
			A.3.1ref																																								expert Institut Agro
	Male management	Castrated males fattened up to 36 months (steer)	A.3.2																													0.9		0.9		0.9		0.9					-0.5
			A.3.2ref																													expert Institut Agro		expert Institut Agro		expert Institut Agro		expert Institut Agro					expert Institut Agro
	Male management	Male calves sold at 8 days	A.3.3
			A.3.3ref
Animal	Cow housing system	Cows are tied on straw bedding	A.4.1	+11.57	+11.57			+11.57	-11.57		+11.57		+11.57	+11.57	+11.57	2.5	0.075	+0.67	+0.67			+0.67	-0.67		+0.67		+0.67	+0.67	+0.67				2				1.2
			A.4.1ref	expert Institut Agro from Kock and Salou, 2015	expert Institut Agro from Kock and Salou, 2015			expert Institut Agro from Kock and Salou, 2015	expert Institut Agro from Kock and Salou, 2015		expert Institut Agro from Kock and Salou, 2015		expert Institut Agro from Kock and Salou, 2015	expert Institut Agro from Kock and Salou, 2015	expert Institut Agro from Kock and Salou, 2015	Dollé et al. 2009	expert UAK	expert Institut Agro from Kock and Salou, 2015	expert Institut Agro from Kock and Salou, 2015			expert Institut Agro from Kock and Salou, 2015	expert Institut Agro from Kock and Salou, 2015		expert Institut Agro from Kock and Salou, 2015		expert Institut Agro from Kock and Salou, 2015	expert Institut Agro from Kock and Salou, 2015	expert Institut Agro from Kock and Salou, 2015				expert Institut Agro				expert Institut Agro
	Cow housing system	Housing of cows is cubicles with straw (shallow bedding)	A.4.2	+11.57	+11.57			+11.57	-11.57		+11.57		+11.57	+11.57	+11.57	2.5	0.07	+0.67	+0.67			+0.67	-0.67		+0.67		+0.67	+0.67	+0.67				1.2									+165600
			A.4.2ref	expert Institut Agro from Kock and Salou, 2015	expert Institut Agro from Kock and Salou, 2015			expert Institut Agro from Kock and Salou, 2015	expert Institut Agro from Kock and Salou, 2015		expert Institut Agro from Kock and Salou, 2015		expert Institut Agro from Kock and Salou, 2015	expert Institut Agro from Kock and Salou, 2015	expert Institut Agro from Kock and Salou, 2015	Dollé et al. 2009	expert UAK	expert Institut Agro from Kock and Salou, 2015	expert Institut Agro from Kock and Salou, 2015			expert Institut Agro from Kock and Salou, 2015	expert Institut Agro from Kock and Salou, 2015		expert Institut Agro from Kock and Salou, 2015		expert Institut Agro from Kock and Salou, 2015	expert Institut Agro from Kock and Salou, 2015	expert Institut Agro from Kock and Salou, 2015				expert Institut Agro									Chambre d’agriculture Bretagne and GIE Elevage, 2014
	Cow housing system	Housing of cows is cubicles with slatted floor	A.4.3	+5.00	+5.00			+5.00	-5		+5.00		+5.00	+5.00	+5.00	0.6	0.07	+0.50	+0.50			+0.50	-0.5		+0.50		+0.50	+0.50	+0.50				0.4									+178800
			A.4.3ref	expert Institut Agro from Kock and Salou, 2015	expert Institut Agro from Kock and Salou, 2015			expert Institut Agro from Kock and Salou, 2015	expert Institut Agro from Kock and Salou, 2015		expert Institut Agro from Kock and Salou, 2015		expert Institut Agro from Kock and Salou, 2015	expert Institut Agro from Kock and Salou, 2015	expert Institut Agro from Kock and Salou, 2015	Dollé et al. 2009	expert UAK	expert Institut Agro from Kock and Salou, 2015	expert Institut Agro from Kock and Salou, 2015			expert Institut Agro from Kock and Salou, 2015	expert Institut Agro from Kock and Salou, 2015		expert Institut Agro from Kock and Salou, 2015		expert Institut Agro from Kock and Salou, 2015	expert Institut Agro from Kock and Salou, 2015	expert Institut Agro from Kock and Salou, 2015				expert Institut Agro									Chambre d’agriculture Bretagne and GIE Elevage, 2014
	Cow housing system	Housing of cows is free-stall (deep bedding)	A.4.4	+11.57	+11.57			+11.57	-11.57		+11.57		+11.57	+11.57	+11.57	2.5	0.07	+0.67	+0.67			+0.67	-0.67		+0.67		+0.67	+0.67	+0.67													+156600
			A.4.4ref	expert Institut Agro from Kock and Salou, 2015	expert Institut Agro from Kock and Salou, 2015			expert Institut Agro from Kock and Salou, 2015	expert Institut Agro from Kock and Salou, 2015		expert Institut Agro from Kock and Salou, 2015		expert Institut Agro from Kock and Salou, 2015	expert Institut Agro from Kock and Salou, 2015	expert Institut Agro from Kock and Salou, 2015	Dollé et al. 2009	expert UAK	expert Institut Agro from Kock and Salou, 2015	expert Institut Agro from Kock and Salou, 2015			expert Institut Agro from Kock and Salou, 2015	expert Institut Agro from Kock and Salou, 2015		expert Institut Agro from Kock and Salou, 2015		expert Institut Agro from Kock and Salou, 2015	expert Institut Agro from Kock and Salou, 2015	expert Institut Agro from Kock and Salou, 2015													Chambre d’agriculture Bretagne and GIE Elevage, 2014
	Cow housing system	Housing of cows is free-stall slatted floor	A.4.5	+5.00	+5.00			+5.00	-5		+5.00		+5.00	+5.00	+5.00	0.6	0.07	+0.50	+0.50			+0.50	-0.5		+0.50		+0.50	+0.50	+0.50				0.9									+153000
			A.4.5ref	expert Institut Agro from Kock and Salou, 2015	expert Institut Agro from Kock and Salou, 2015			expert Institut Agro from Kock and Salou, 2015	expert Institut Agro from Kock and Salou, 2015		expert Institut Agro from Kock and Salou, 2015		expert Institut Agro from Kock and Salou, 2015	expert Institut Agro from Kock and Salou, 2015	expert Institut Agro from Kock and Salou, 2015	Dollé et al. 2009	expert UAK	expert Institut Agro from Kock and Salou, 2015	expert Institut Agro from Kock and Salou, 2015			expert Institut Agro from Kock and Salou, 2015	expert Institut Agro from Kock and Salou, 2015		expert Institut Agro from Kock and Salou, 2015		expert Institut Agro from Kock and Salou, 2015	expert Institut Agro from Kock and Salou, 2015	expert Institut Agro from Kock and Salou, 2015				expert Institut Agro									Chambre d’agriculture Bretagne and GIE Elevage, 2014
Animal	Heifers, bulls and steers housing system	Housing of heifer, bulls and steers is slatted floor	A.5.1	+5.00	+5.00			+5.00	-5		+5.00		+5.00	+5.00	+5.00			+0.50	+0.50			+0.50	-0.5		+0.50		+0.50	+0.50	+0.50					0.4
			A.5.1ref	expert Institut Agro from Kock and Salou, 2015	expert Institut Agro from Kock and Salou, 2015			expert Institut Agro from Kock and Salou, 2015	expert Institut Agro from Kock and Salou, 2015		expert Institut Agro from Kock and Salou, 2015		expert Institut Agro from Kock and Salou, 2015	expert Institut Agro from Kock and Salou, 2015	expert Institut Agro from Kock and Salou, 2015			expert Institut Agro from Kock and Salou, 2015	expert Institut Agro from Kock and Salou, 2015			expert Institut Agro from Kock and Salou, 2015	expert Institut Agro from Kock and Salou, 2015		expert Institut Agro from Kock and Salou, 2015		expert Institut Agro from Kock and Salou, 2015	expert Institut Agro from Kock and Salou, 2015	expert Institut Agro from Kock and Salou, 2015					expert Institut Agro
	Heifers, bulls and steers housing system	Housing of heifer, bulls and steers is shallow bedding	A.5.2	+11.57	+11.57			+11.57	-11.57		+11.57		+11.57	+11.57	+11.57			+0.67	+0.67			+0.67	-0.67		+0.67		+0.67	+0.67	+0.67					1.2
			A.5.2ref	expert Institut Agro from Kock and Salou, 2015	expert Institut Agro from Kock and Salou, 2015			expert Institut Agro from Kock and Salou, 2015	expert Institut Agro from Kock and Salou, 2015		expert Institut Agro from Kock and Salou, 2015		expert Institut Agro from Kock and Salou, 2015	expert Institut Agro from Kock and Salou, 2015	expert Institut Agro from Kock and Salou, 2015			expert Institut Agro from Kock and Salou, 2015	expert Institut Agro from Kock and Salou, 2015			expert Institut Agro from Kock and Salou, 2015	expert Institut Agro from Kock and Salou, 2015		expert Institut Agro from Kock and Salou, 2015		expert Institut Agro from Kock and Salou, 2015	expert Institut Agro from Kock and Salou, 2015	expert Institut Agro from Kock and Salou, 2015					expert Institut Agro
	Heifers, bulls and steers housing system	Housing of heifer, bulls and steers is deep bedding	A.5.3	+11.57	+11.57			+11.57	-11.57		+11.57		+11.57	+11.57	+11.57			+0.67	+0.67			+0.67	-0.5		+0.67		+0.67	+0.67	+0.67
			A.5.3ref	expert Institut Agro from Kock and Salou, 2015	expert Institut Agro from Kock and Salou, 2015			expert Institut Agro from Kock and Salou, 2015	expert Institut Agro from Kock and Salou, 2015		expert Institut Agro from Kock and Salou, 2015		expert Institut Agro from Kock and Salou, 2015	expert Institut Agro from Kock and Salou, 2015	expert Institut Agro from Kock and Salou, 2015			expert Institut Agro from Kock and Salou, 2015	expert Institut Agro from Kock and Salou, 2015			expert Institut Agro from Kock and Salou, 2015	expert Institut Agro from Kock and Salou, 2015		expert Institut Agro from Kock and Salou, 2015		expert Institut Agro from Kock and Salou, 2015	expert Institut Agro from Kock and Salou, 2015	expert Institut Agro from Kock and Salou, 2015
Animal	Feeding system for cows	Cow feeding system: all year indoor, maize silage & soybean meal supplement	A.6.1													2.9												+1.17	+1.17
			A.6.1ref													Dollé et al. 2009												expert Institut Agro from Kock and Salou, 2015	expert Institut Agro from Kock and Salou, 2015
	Feeding system for cows	Cow feeding system: all year indoor, sorghum silage & soybean meal supplement	A.6.2													2.9												+1.17	+1.17
			A.6.2ref													Dollé et al. 2009												expert Institut Agro from Kock and Salou, 2015	expert Institut Agro from Kock and Salou, 2015
	Feeding system for cows	Cow feeding system: all year indoor, sorghum & alfalfa silage	A.6.3													2.9												+1.17	+1.17
			A.6.3ref													Dollé et al. 2009												expert Institut Agro from Kock and Salou, 2015	expert Institut Agro from Kock and Salou, 2015
	Feeding system for cows	Cow feeding system: all year indoor, maize silage, alfalfa silage & soybean meal supplement	A.6.4													2.9												+1.17	+1.17
			A.6.4ref													Dollé et al. 2009												expert Institut Agro from Kock and Salou, 2015	expert Institut Agro from Kock and Salou, 2015
	Feeding system for cows	Cow feeding system: 4 months grazing & soybean meal supplement	A.6.5													1.93															0.666667		0.666667				1.2						-0.125
			A.6.5ref													Dollé et al. 2009															expert Institut Agro		expert Institut Agro				expert Institut Agro						expert Institut Agro
	Feeding system for cows	Cow feeding system: 4 months grazing & rapeseed meal supplement	A.6.6													1.93															0.666667		0.666667				1.2						-0.125
			A.6.6ref													Dollé et al. 2009															expert Institut Agro		expert Institut Agro				expert Institut Agro						expert Institut Agro
	Feeding system for cows	Cow feeding system: 5 months grazing & rapeseed meal supplement	A.6.7													1.69															0.58		0.58				1.2						-0.25
			A.6.7ref													Dollé et al. 2009															expert Institut Agro		expert Institut Agro				expert Institut Agro						expert Institut Agro
	Feeding system for cows	Cow feeding system: 7 months grazing & rapeseed meal supplement	A.6.8													1.25															0.42		0.42				1.2						-0.25
			A.6.8ref													Dollé et al. 2009															expert Institut Agro		expert Institut Agro				expert Institut Agro						expert Institut Agro
	Feeding system for cows	Cow feeding system: 8 months grazing & faba bean supplement	A.6.9													1.01												+1.17	+1.17		0.33		0.33				1.2						-0.25
			A.6.9ref													Dollé et al. 2009												expert Institut Agro from Kock and Salou, 2015	expert Institut Agro from Kock and Salou, 2015		expert Institut Agro		expert Institut Agro				expert Institut Agro						expert Institut Agro
	Feeding system for cows	Cow feeding system: all year indoor, hay & rapeseed meal supplement	A.6.10													2.9
			A.6.10ref													Dollé et al. 2009
	Feeding system for cows	Cow feeding system: 9 months grazing, without protein feed supplement	A.6.11													0.73															0.25		0.25										-0.25
			A.6.11ref													Dollé et al. 2009															expert Institut Agro		expert Institut Agro										expert Institut Agro
Animal	Feeding system for heifers & age at first calving	Heifer feeding system: zero grazing / maize silage + soybean meal | Age at first calving: 24 months	A.8.1
			A.8.1ref
	Feeding system for heifers & age at first calving	Heifer feeding system: 4 months grazing / 8 months maize silage + hay + soybean meal | Age at first calving: 24 months	A.8.2																													0.666667		0.666667				1.2					-0.125
			A.8.2ref																													expert Institut Agro		expert Institut Agro				expert Institut Agro					expert Institut Agro
	Feeding system for heifers & age at first calving	Heifer feeding system: 6 months grazing / 6 months maize silage + grass silage (or hay) + soybean meal | Age at first calving: 24 months	A.8.3																													0.5		0.5				1.2					-0.125
			A.8.3ref																													expert Institut Agro		expert Institut Agro				expert Institut Agro					expert Institut Agro
	Feeding system for heifers & age at first calving	Heifer feeding system: 6 months grazing / 6 months grass silage (or hay) + cereals + soybean meal | Age at first calving: 24 months	A.8.4																													0.5		0.5				1.2					-0.125
			A.8.4ref																													expert Institut Agro		expert Institut Agro				expert Institut Agro					expert Institut Agro
	Feeding system for heifers & age at first calving	Heifer feeding system: zero grazing / maize silage + soybean meal | Age at first calving: 29 months	A.8.5
			A.8.5ref
	Feeding system for heifers & age at first calving	Heifer feeding system: 4 months grazing / 8 months maize silage + hay + soybean meal | Age at first calving: 29 months	A.8.6																													0.666667		0.666667				1.2					-0.125
			A.8.6ref																													expert Institut Agro		expert Institut Agro				expert Institut Agro					expert Institut Agro
	Feeding system for heifers & age at first calving	Heifer feeding system: 6 months grazing / 6 months maize silage + grass silage (or hay) + soybean meal | Age at first calving: 29 months	A.8.7																													0.5		0.5				1.2					-0.125
			A.8.7ref																													expert Institut Agro		expert Institut Agro				expert Institut Agro					expert Institut Agro
	Feeding system for heifers & age at first calving	Heifer feeding system: 6 months grazing / 6 months grass silage (or hay) + cereals + soybean meal | Age at first calving: 29 months	A.8.8																													0.5		0.5				1.2					-0.125
			A.8.8ref																													expert Institut Agro		expert Institut Agro				expert Institut Agro					expert Institut Agro
Animal	Management of the risk of mastitis at the dry period	Systematic antibiotic treatment of cows	A.9.1
			A.9.1ref
	Management of the risk of mastitis at the dry period	Selective antibiotic treatment of cows	A.9.2																																1.2								-0.125
			A.9.2ref																																expert Institut Agro								expert Institut Agro
	Management of the risk of mastitis at the dry period	Preventive measures of hygiene of the housing conditions (no treatment of cows)	A.9.3																																0.1								-0.25
			A.9.3ref																																expert Institut Agro								expert Institut Agro
Animal	Anti-parasitic management	Systematic anti-parasitic treatment of heifers	A.10.1
			A.10.1ref
	Anti-parasitic management	Selective/targeted treatment of heifers shedding high amounts of parasites	A.10.2																																	1.2							-0.125
			A.10.2ref																																	expert Institut Agro							expert Institut Agro
	Anti-parasitic management	Immunization against internal parasites by low exposure grazing of heifers (no treatment)	A.10.3																																	0.1							-0.25
			A.10.3ref																																	expert Institut Agro							expert Institut Agro

## Sheet: Parameters
Type of parameter	Description of the parameter	id (_def)	French farm	Reference
Price	Water price (€.m-3)	paramF3_def	4.12	AELB, 2019
	Price of hired labour (€.h-1)	paramF4_def	10	French regulation
	Fuel price (€.L-1)	paramF5_def	0.56	Agriconomie, 2020
	Conventional Milk (basis) price (€.1000 L-1) fat 42.0 / protein 33.0	paramAn1_def	358	FranceAgriMer, 2019a
	Premium for Organic Milk price (€.1000 L-1) fat 41.2 / protein 32.1	paramAn2_def	150	expert Institut Agro
	Premium for organic conversion (€.ha-1)	paramAn4_def	200	expert Institut Agro
	Extra-cost due to organic system (unitless)	paramAn5_def	0.25	expert Institut Agro
	Culled cow price - Holstein (€.kg meat-1)	paramAn6_def	3.16	FranceAgriMer, 2019a
	Bull and steer, non-pregnant heifer price - Holstein (€.kg meat-1)	paramAn7_def	3.8	FranceAgriMer, 2019a
	Calf price - Holstein (€.animal-1)	paramAn8_def	75	expert Institut Agro
	Preignant heifer price - Holstein (€.animal-1)	paramAn9_def	1650	expert Institut Agro
	Culled cow price - Siemmental (€.kg meat-1)	paramAn10_def	3.79	FranceAgriMer, 2019a
	Bull and steer, non-pregnant heifer price - Simmental (€.kg meat-1)	paramAn11_def	4.19	FranceAgriMer, 2019a
	Calf price - Siemmental (€.animal-1)	paramAn12_def	165	expert Institut Agro
	Preignant heifer price - Siemmental (€.animal-1)	paramAn13_def	2000	expert Institut Agro
	Culled cow price - Montbeliarde (€.kg meat-1)	paramAn14_def	3.79	FranceAgriMer, 2019a
	Bull and steer, non-pregnant heifer price - Montbeliarde (€.kg meat-1)	paramAn15_def	4.19	FranceAgriMer, 2019a
	Calf price - Montbeliarde (€.animal-1)	paramAn16_def	165	expert Institut Agro
	Pregnant heifer price - Montbeliarde (€.animal-1)	paramAn17_def	2370	expert Institut Agro
	RSM feed price (conventional) (€.tDM-1)	paramAn18_def	248	Agriconomie, 2020
	SBM feed price (conventional) (€.tDM-1)	paramAn19_def	325	Agriconomie, 2020
	Maize silage feed price (conventional) (€.tDM-1)	paramAn20_def	121.55	expert Institut Agro
	Grass feed price (conventional) (€.tDM-1)	paramAn21_def	165	expert Institut Agro
	Alfalfa silage feed price (conventional) (€.tDM-1)	paramAn22_def	184	expert Institut Agro
	Sorghum feed price (conventional) (€.tDM-1)	paramAn23_def	121.55	expert Institut Agro
	Barley feed price (conventional) (€.tDM-1)	paramAn26_def	146.3	expert Institut Agro
	Faba bean feed price (conventional) (€.tDM-1)	paramAn27_def	238.7	expert Institut Agro
	Wheat feed price (conventional) (€.tDM-1)	paramAn28_def	148.5	expert Institut Agro
	Milk replacer feed price (conventional) (€.kgDM-1)	paramAn29_def	1390	Agriconomie, 2020
	Straw feed price (conventional) (€.tDM-1)	paramAn31_def	64.7059	expert Institut Agro
	Maize silage sold price (conventional) (€.tDM-1)	paramCr1_def	110.5	Chambre d’agriculture des Pays de la Loire, 2019
	Grass sold price (conventional) (€.tDM-1)	paramCr2_def	150	expert Institut Agro
	Alfalfa sold price (conventional) (€.tDM-1)	paramCr3_def	165.6	expert Institut Agro
	Sorghum sold price (conventional) (€.tDM-1)	paramCr4_def	110.5	expert Institut Agro
	Barley sold price (conventional) (€.tDM-1)	paramCr7_def	133	FranceAgriMer, 2019b
	Faba bean sold price (conventional) (€.tDM-1)	paramCr8_def	217	FranceAgriMer, 2019b
	Wheat sold price (conventional) (€.tDM-1)	paramCr9_def	135	FranceAgriMer, 2019b
	Straw sold price (conventional) (€.tDM-1)	paramCr10_def	58.8235	expert Institut Agro
	Cost of one crop treatment (€.ha-1)	paramCr11_def	37	expert Institut Agro
	Artificial N (ammonitrate 33.5%) price (€.t-1)	paramCr12_def	244	Agriconomie, 2020
	Sugar beet sold price (conventional) (€.t-1)	paramCr25_def	23	Le Betteravier français, 2018
	Rapeseed sold price (conventional) (€.tDM-1)	paramCr26_def	331	FranceAgriMer, 2019b
	Pea sold price (conventional) (€.tDM-1)	paramCr27_def	169	FranceAgriMer, 2019b
	Potatoe sold price (conventional) (€.t-1)	paramCr28_def	200	FranceAgriMer, 2015
N need (kg N.ha-1)	wheat	paramCr13_def	34.4828	COMIFER, 2013
	barley	paramCr14_def	28.7356	COMIFER, 2013
	sugar beet (kg N)	paramCr15_def	220	COMIFER, 2013
	potato (kg N)	paramCr16_def	240	COMIFER, 2013
	rapeseed	paramCr17_def	75.8397	COMIFER, 2013
	pea	paramCr18_def	0	COMIFER, 2013
	faba bean	paramCr19_def	0	COMIFER, 2013
	maize	paramCr20_def	14	COMIFER, 2013
	alfalfa	paramCr21_def	0	COMIFER, 2013
	sorghum	paramCr22_def	14	COMIFER, 2013
	grassland	paramCr23_def	25	COMIFER, 2013
N content (kg N.t-1)	Manure	paramAn32_def	5.5	expert Institut Agro from COMIFER, 2013
	Slurry	paramAn33_def	3	expert Institut Agro from COMIFER, 2013
Emission factor	applied manure, slurry and fertilizers (kg N-N2O.kg N-1)	paramF10_def	0.01	IPCC, 2006
	urine and dung at pasture (kg N-N2O.kg N-1)	paramF11_def	0.02	IPCC, 2006
	manure and slurry management (kg N-N2O.kg N-1)	paramF12_def	0.005	IPCC, 2006
	manure management - cows (kg CH4.year-1)	paramF13_def	0.0160589	IPCC, 2006
	manure management - other than cows (kg CH4.year-1)	paramF14_def	0.00614016	IPCC, 2006
	slurry management - cows (kg CH4.year-1)	paramF15_def	0.0883238	IPCC, 2006
	slurry management - other than cows (kg CH4.year-1)	paramF16_def	0.0337709	IPCC, 2006
	excretion at grazing - cows (kg CH4.year-1)	paramF17_def	0.00802944	IPCC, 2006
	excretion at grazing - other than cows (kg CH4.year-1)	paramF18_def	0.00307008	IPCC, 2006
	Emission of enteric methane (MJ.kg CH4-1.year-1)	paramF19_def	0.00116801	IPCC, 2006
	fuel combustion (kg CO2.kgfuel-1)	paramF20_def	3.12	Nemecek and Kägi, 2007
CO2 equivalent factor (kg CO2eq.kg-1)	CH4	paramF21_def	27.75	IPCC, 2013
	N2O	paramF22_def	265	IPCC, 2013
Building costs (€.animal-1)	due to increase in herd size	paramAn34_def	2840	Chambre d’agriculture Bretagne and GIE Elevage, 2014
	of heifer and fattening cattle housing system - slatted floor	paramAn35_def	2980	Chambre d’agriculture Bretagne and GIE Elevage, 2014
	of heifer and fattening cattle housing system - bedding	paramAn36_def	2700	Chambre d’agriculture Bretagne and GIE Elevage, 2014
Other	Cost of in-field agroforestry, with subsidies (€.ha)	paramF23_def	1000	expert Institut Agro
Emission factor (kg N-NH3.kg N-1)	manure and slurry	paramF24_def	0.18	EMEP/CORINAIR, 2001
	manure during spreading	paramF27_def	0.076	Morvan and Leterme, 2001 ; Brentrup et al., 2000
	slurry during spreading	paramF28_def	0.1375	EMEP/CORINAIR, 2001 ; Brentrup et al., 2000
	mineral fertilizer during spreading	paramF29_def	0.02	EMEP/CORINAIR, 2001
Attenuation of volatilization	grazing of cows and heifers (unitless)	paramF25_def	0.722222	expert Institut Agro
	grazing of cows or heifers (unitless)	paramF26_def	0.861111	expert Institut Agro
Workload	Reasonable amount of workload (h.month-1.permanent worker-1)	paramF31_def	200	expert Institut Agro
	Legal annual workload (h.year-1)	paramF32_def	1607	French regulation
	Legal minimum salary (€.year-1)	paramF33_def	16070	French regulation
	Pool of labour (h.month-1.permanent worker-1)	paramF7_def	250	expert Institut Agro
Keq	Manure (unitless)	paramF47_def	0.2	expert Institut Agro from COMIFER, 2013
	(unitless)	paramF48_def	0.5	expert Institut Agro from COMIFER, 2013

## Sheet: References
Short reference	Full reference
AELB, 2019	AELB, 2019. Rapport annuel sur le prix et la qualité du service public de l’eau et de l’assainissement, Note d’information de l’Agence de l’Eau Loire-Bretagne. Agence de l’Eau Loire-Bretagne, Orléans, France.
Agriconomie, 2020	Agriconomie, 2020. Agriconomie website [WWW Document]. Agriconomie. URL https://www.agriconomie.com/ (accessed 8.25.20).
Altieri, 1999	Altieri, M.A., 1999. The ecological role of biodiversity in agroecosystems, in: Paoletti, M.G. (Ed.), Invertebrate biodiversity as bioindicators of sustainable landscapes. Elsevier, Amsterdam, pp. 19–31. https://doi.org/10.1016/B978-0-444-50019-9.50005-4
Altieri et al., 2015	Altieri, M.A., Nicholls, C.I., Gillespie, M., Waterhouse, B., Wratten, S., Gbèhounou, G., Gemmill-Herren, B., 2015. Crops, weeds and pollinators: Understanding ecological interactions for better management. FAO, Rome, Italy
Balandraud et al., 2018	Balandraud, N., Mosnier, C., Delaby, L., Dubief, F., Goron, J.-P., Martin, B., Pomies, D., Cassard, A., 2018. Holstein ou Montbéliarde : des différences phénotypiques aux conséquences économiques à l’échelle de l’exploitation. INRA Prod. Anim. 31, 337–352. https://doi.org/10.20870/productions-animales.2018.31.4.2394
Balzan et al., 2014	Balzan, M.V., Bocci, G., Moonen, A.-C., 2014. Augmenting flower trait diversity in wildflower strips to optimise the conservation of arthropod functional groups for multiple agroecosystem services. J. Insect Conserv. 18, 713–728. https://doi.org/10.1007/s10841-014-9680-2
Bedoussac et al., 2015	Bedoussac, L., Journet, E.-P., Hauggaard-Nielsen, H., Naudin, C., Corre-Hellou, G., Jensen, E.S., Prieur, L., Justes, E., 2015. Ecological principles underlying the increase of productivity achieved by cereal-grain legume intercrops in organic farming. A review. Agron. Sustain. Dev. 35, 911–935. https://doi.org/10.1007/s13593-014-0277-7
Bertrand et al., 2015	Bertrand, M., Barot, S., Blouin, M., Whalen, J., de Oliveira, T., Roger-Estrade, J., 2015. Earthworm services for cropping systems. A review. Agron. Sustain. Dev. 35, 553–567. https://doi.org/10.1007/s13593-014-0269-7
Bewley et al., 2001	Bewley, J., Palmer, R.W., Jackson-Smith, D.B., 2001. A comparison of free-stall barns used by modernized Wisconsin dairies. J. Dairy Sci. 84, 528–541. https://doi.org/10.3168/jds.S0022-0302(01)74504-3
Bianchi et al., 2006	Bianchi, F. j. j. a, Booij, C. j. h, Tscharntke, T., 2006. Sustainable pest regulation in agricultural landscapes: A review on landscape composition, biodiversity and natural pest control. Proc. Royal Soc. B. 273, 1715–1727. https://doi.org/10.1098/rspb.2006.3530
Borkowska et al., 2013	Borkowska, D., Janus, E., Gajewska, A., 2013. Occurrence of mastitis in Polish Holstein-Friesian Black-and-White cows of different age and milk production capacity and its effect on the cytological quality of milk and the course of lactation. Acta Scientiarum Polonorum. Zootechnica 12
Bouthier et al., 2014	Bouthier, A., Pelosi, C., Villenave, C., Peres, G., Hedde, M., Ranjard, L., Vian, J.F., Peigne, J., Cortet, J., Bispo, A., Piron, D., 2014. Impact du travail du sol sur son fonctionnement biologique, in: Faut-Il Travailler Le Sol ?, Savoir Faire. Quae, Paris, France, p. 192
Brentrup et al., 2000	Brentrup, F., Küsters, J., Lammel, J., Kuhlmann, H., 2000. Methods to estimate on-field nitrogen emissions from crop production as an input to LCA studies in the agricultural sector. Int. J. LCA 5, 349. https://doi.org/10.1007/BF02978670
Briones and Schmidt, 2017	Briones, M.J.I., Schmidt, O., 2017. Conventional tillage decreases the abundance and biomass of earthworms and alters their community structure in a global meta-analysis. Global Change Biol. 23, 4396–4419. https://doi.org/10.1111/gcb.13744
Brittain et al., 2010a	Brittain, C., Bommarco, R., Vighi, M., Barmaz, S., Settele, J., Potts, S.G., 2010a. The impact of an insecticide on insect flower visitation and pollination in an agricultural landscape. Agr. Forest Entomol. 12, 256–266. https://doi.org/10.1111/j.1461-9563.2010.00485.x
Brittain et al., 2010b	Brittain, C., Bommarco, R., Vighi, M., Settele, J., Potts, S.G., 2010b. Organic farming in isolated landscapes does not benefit flower-visiting insects and pollination. Biol. Conserv. 143, 1860–1867. https://doi.org/10.1016/j.biocon.2010.04.029
Brittain et al., 2010c	Brittain, C., Vighi, Marco, Bommarco, Ricardo, Settele, Josef, Potts, Simon G., 2010c. Impacts of a pesticide on pollinator species richness at different spatial scales. Basic Appl. Ecol. 11, 106–115. https://doi.org/10.1016/j.baae.2009.11.007
Burgio, 2007	Burgio, G., 2007. The role of ecological compensation areas in conservation biological control (phd). Wageningen University, Wageningen, Netherlands
Burgio et al., 2015	Burgio, G., Campanelli, G., Leteo, F., Ramilli, F., Depalo, L., Fabbri, R., Sgolastra, F., 2015. Ecological sustainability of an organic four-year vegetable rotation system: Carabids and other soil arthropods as bioindicators. Agroecol. Sustain. Food Syst. 39, 295–316. https://doi.org/10.1080/21683565.2014.981910
Carof et al., 2007	Carof, M., de Tourdonnet, S., Saulas, P., Le Floch, D., Roger-Estrade, J., 2007. Undersowing wheat with different living mulches in a no-till system. I. Yield analysis. Agron. Sustain. Dev. 27, 347–356. https://doi.org/10.1051/agro:2007016
Cavaliere et al., 2019	Cavaliere, F., Brandmayr, P., Giglio, A., 2019. DNA damage in haemocytes of Harpalus (Pseudophonus) rufipes (De Geer, 1774) (Coleoptera, Carabidae) as an indicator of sublethal effects of exposure to herbicides. Ecol. Indic. 98, 88–91. https://doi.org/10.1016/j.ecolind.2018.10.055
Chambre d’agriculture Bretagne and GIE Elevage, 2014	Chambre d’agriculture Bretagne, GIE Elevage, 2014. Référentiel des prix à la place observés en bâtiments d’élevage, vaches laitières. 7ème édition.
Chambre d’agriculture des Pays de la Loire, 2019	Chambre d’agriculture des Pays de la Loire, 2019. Itinéraires marges 2018/2019 - Edition Sarthe. Le Mans, France
Cluzeau et al., 2012	Cluzeau, D., Guernion, M., Chaussod, R., Martin-Laurent, F., Villenave, C., Cortet, J., Ruiz-Camacho, N., Pernin, C., Mateille, T., Philippot, L., Bellido, A., Rougé, L., Arrouays, D., Bispo, A., Pérès, G., 2012. Integration of biodiversity in soil quality monitoring: Baselines for microbial and soil fauna parameters for different land-use types. Eur. J. Soil Biol. 49, 63–72. https://doi.org/10.1…
Coignard et al., 2013	Coignard, M., Guatteo, R., Veissier, I., de Boyer des Roches, A., Mounier, L., Lehébel, A., Bareille, N., 2013. Description and factors of variation of the overall health score in French dairy cattle herds using the Welfare Quality® assessment protocol. Prev. Vet. Med. 112, 296–308. https://doi.org/10.1016/j.prevetmed.2013.07.018
Cole et al., 2015	Cole, L.J., Brocklehurst, S., Robertson, D., Harrison, W., McCracken, D.I., 2015. Riparian buffer strips: Their role in the conservation of insect pollinators in intensive grassland systems. Agric. Ecosyst. Environ. 211, 207–220. https://doi.org/10.1016/j.agee.2015.06.012
Cole et al., 2020	Cole, L.J., Kleijn, D., Dicks, L.V., Stout, J.C., Potts, S.G., Albrecht, M., Balzan, M.V., Bartomeus, I., Bebeli, P.J., Bevk, D., Biesmeijer, J.C., Chlebo, R., Dautartė, A., Emmanouil, N., Hartfield, C., Holland, J.M., Holzschuh, A., Knoben, N.T.J., Kovács‐Hostyánszki, A., Mandelik, Y., Panou, H., Paxton, R.J., Petanidou, T., Carvalho, M.A.A.P. de, Rundlöf, M., Sarthou, J.-P., Stavrinides, M.C., …
COMIFER, 2013	COMIFER, 2013. Calcul de la fertilisation azotée. Guide méthodologique pour l’établissement des prescriptions locales. Cultures annuelles et prairies. COMIFER, Paris, France.
Couvreur et al., 2018	Couvreur, S., Hebrard, V., Defois, J., Potier, G., Piva, G., Cortés, C., Baccar, R., 2018. Rami fourrager(C): A serious game for teaching engineers the basics of forage systems. Fourrages 61–71
Crittenden et al., 2015	Crittenden, S.J., Huerta, E., de Goede, R.G.M., Pulleman, M.M., 2015. Earthworm assemblages as affected by field margin strips and tillage intensity: An on-farm approach. Eur. J. Soil Biol. 66, 49–56. https://doi.org/10.1016/j.ejsobi.2014.11.007
de Vries et al., 2015	de Vries, M., Bokkers, E.A.M., van Reenen, C.G., Engel, B., van Schaik, G., Dijkstra, T., de Boer, I.J.M., 2015. Housing and management factors associated with indicators of dairy cattle welfare. Prev. Vet. Med. 118, 80–92. https://doi.org/10.1016/j.prevetmed.2014.11.016
Dollé et al., 2009	Dollé, J.-B., Delattre, B., Charlery, J., Souday, E., 2009. Les consommations d’énergie en bâtiment d’élevage laitier - Repères de consommations et pistes d’économies. IDELE, Paris, France
DuPont et al., 2009	DuPont, S.T., Ferris, H., Van Horn, M., 2009. Effects of cover crop quality and quantity on nematode-based soil food webs and nutrient cycling. Appl. Soil Ecol. 41, 157–167. https://doi.org/10.1016/j.apsoil.2008.10.004
D’Urso et al., 2017	D’Urso, V., Mazzeo, G., Vaccalluzzo, V., Sabella, G., Bucchieri, F., Viscuso, R., Vitale, D.G.M., 2017. Observations on midgut of Apis mellifera workers (Hymenoptera: Apoidea) under controlled acute exposures to a Bacillus thuringiensis-based biopesticide. Apidologie 48, 51–62. https://doi.org/10.1007/s13592-016-0448-4
EMEP/CORINAIR, 2001	EMEP/CORINAIR, 2001. Emission Inventory Guidebook - 3rd edition. European Enviroment Agency, Copenhagen, Denmark.
Expert ESA	Researcher from Ecole Supérieure d’Agricultures, Angers, France
Expert Oniris	Researcher from Oniris, Nantes, France
Expert UAK	Researcher from University of Agriculture in Krakow, Krakow, Poland
Expert UAK/Oniris	Researchers from University of Agriculture in Krakow, Krakow, Poland and from Oniris, Nantes, France
Expert Uliège	Researchers from University of Liège-Gembloux Agro-Bio Tech, Gembloux, Belgium
FAO, 2020	FAO, 2020. Towards sustainable crop pollination services: Measures at field, farm and landscape scales. FAO, Rome, Italy. https://doi.org/10.4060/ca8965en
Fourichon et al., 2001	Fourichon, C., Seegers, H., Beaudeau, F., Verfaille, L., Bareille, N., 2001. Health-control costs in dairy farming systems in western France. Livest. Prod. Sci. 68, 141–156. https://doi.org/10.1016/S0301-6226(00)00248-7
FranceAgriMer, 2019a	FranceAgriMer, 2019a. Les marchés des produits laitiers, carnés et avicoles : bilan 2019 / perspectives 2020, Collection Les Données. FranceAgriMer, Paris, France.
FranceAgriMer, 2019b	FranceAgriMer, 2019b. Les prix payés aux producteurs. Conjoncture Grandes cultures n°15. FranceAgriMer, Paris, France.
FranceAgriMer, 2015	FranceAgriMer, 2015. Les prix payés aux producteurs. Résultats de l’enquête trimestrielle pour les trois premiers trimestres de la campagne 2014/15 (No. 26). FranceAgriMer, Paris, France.
French Ministry of Agriculture, 2020	French Ministry of Agriculture, 2020. Les mesures agro-environnementales et climatique - MAEC. Paris, France
French Ministry of Agriculture, 2019	French Ministry of Agriculture, 2019. FADN - Gross operating surplus of Dairy farms in France [WWW Document]. Agreste Chiffres et Données. URL https://agreste.agriculture.gouv.fr/agreste-saiku/?plugin=true&query=query/open/RICA_METRO#query/open/RICA_METRO
French Ministry of Agriculture, 2014	French Ministry of Agriculture, 2014. Enquête pratiques culturales. Agreste, Paris, France
Frey et al., 2018	Frey, H.-J., Gross, J.J., Petermann, R., Probst, S., Bruckmaier, R.M., Hofstetter, P., 2018. Performance, body fat reserves and plasma metabolites in Brown Swiss dairy cows: Indoor feeding versus pasture-based feeding. J. Anim. Physiol. An. N. 102, e746–e757. https://doi.org/10.1111/jpn.12829
Ganser et al., 2018	Ganser, D., Mayr, B., Albrecht, M., Knop, E., 2018. Wildflower strips enhance pollination in adjacent strawberry crops at the small scale. Ecol. Evol. 8, 11775–11784. https://doi.org/10.1002/ece3.4631
Garratt et al., 2017	Garratt, M.P.D., Senapathi, D., Coston, D.J., Mortimer, S.R., Potts, S.G., 2017. The benefits of hedgerows for pollinators and natural enemies depends on hedge quality and landscape context. Agric. Ecosyst. Environ. 247, 363–370. https://doi.org/10.1016/j.agee.2017.06.048
GIE Elevage des pays de la Loire, 2013	GIE Elevage des pays de la Loire, 2013. Référentiel des prix des bâtiments pour les vaches laitières : Pays de la Loire. Angers, France
Geiger et al. 2010	Geiger, F., Bengtsson, J., Berendse, F., Weisser, W.W., Emmerson, M., Morales, M.B., Ceryngier, P., Liira, J., Tscharntke, T., Winqvist, C., Eggers, S., Bommarco, R., Pärt, T., Bretagnolle, V., Plantegenest, M., Clement, L.W., Dennis, C., Palmer, C., Oñate, J.J., Guerrero, I., Hawro, V., Aavik, T., Thies, C., Flohre, A., Hänke, S., Fischer, C., Goedhart, P.W., Inchausti, P., 2010. Persistent nega…
Giglio et al., 2019	Giglio, A., Cavaliere, F., Giulianini, P.G., Kurtz, J., Vommaro, M.L., Brandmayr, P., 2019. Continuous agrochemical treatments in agroecosystems can modify the effects of pendimethalin-based herbicide exposure on immunocompetence of a beneficial ground beetle. Diversity 11, 241. https://doi.org/10.3390/d11120241
Giglio et al., 2017	Giglio, A., Cavaliere, F., Giulianini, P.G., Mazzei, A., Talarico, F., Vommaro, M.L., Brandmayr, P., 2017. Impact of agrochemicals on non-target species: Calathus fuscipes Goeze 1777 (Coleoptera: Carabidae) as model. Ecotox. Env. Safe. 142, 522–529. https://doi.org/10.1016/j.ecoenv.2017.04.056
González-Chang et al., 2019	González-Chang, M., Tiwari, S., Sharma, S., Wratten, S.D., 2019. Habitat management for pest management: Limitations and prospects. Ann. Entomol. Soc. Am. 112, 302–317. https://doi.org/10.1093/aesa/saz020
Gurr et al., 2004	Gurr, G., Wratten, S.D., Altieri, M.A. (Eds.), 2004. Ecological engineering for pest management: advances in habitat manipulation for arthropods. CSIRO Pub, Collingwood, Australia
Haaland et al. 2011	Haaland, C., Naisbit, R.E., Bersier, L.-F., 2011. Sown wildflower strips for insect conservation: a review. Insect Conserv. Divers. 4, 60–80. https://doi.org/10.1111/j.1752-4598.2010.00098.x
Hass et al., 2018	Hass, A.L., Kormann, U.G., Tscharntke, T., Clough, Y., Baillod, A.B., Sirami, C., Fahrig, L., Martin, J.-L., Baudry, J., Bertrand, C., Bosch, J., Brotons, L., Burel, F., Georges, R., Giralt, D., Marcos-García, M.Á., Ricarte, A., Siriwardena, G., Batáry, P., 2018. Landscape configurational heterogeneity by small-scale agriculture, not crop diversity, maintains pollinators and plant reproduction in…
Hawkins and Barkes, 2014	Hawkins, B., Barkes, B., 2014. Handling Milking Centre Washwater. (No. FACTSHEET 14-047AGDEX 720/410). Ministry of Agriculture, Food and Rural Affairs, Ontario, Canada
Henneron et al., 2015	Henneron, L., Bernard, L., Hedde, M., Pelosi, C., Villenave, C., Chenu, C., Bertrand, M., Girardin, C., Blanchart, E., 2015. Fourteen years of evidence for positive effects of conservation agriculture and organic farming on soil life. Agron. Sustain. Dev. 35, 169–181. https://doi.org/10.1007/s13593-014-0215-8
Hoeffner et al., Submitted	Hoeffner, K., Hotte, H., Cluzeau, D., Charrier, X., Gastal, F., Peres, G., Submitted. Effects of temporary grassland introduction into annual crop rotations and nitrogen fertilisation on earthworm communities and forage production. Biol. Fert. Soils
Holland et al., 2016	Holland, J.M., Bianchi, F.J., Entling, M.H., Moonen, A.-C., Smith, B.M., Jeanneret, P., 2016. Structure, function and management of semi-natural habitats for conservation biological control: A review of European studies. Pest Manag. Sci. 72, 1638–1651. https://doi.org/10.1002/ps.4318
Holland and Reynolds, 2003	Holland, J.M., Reynolds, C.J.M., 2003. The impact of soil cultivation on arthropod (Coleoptera and Araneae) emergence on arable land. Pedobiologia 47, 181–191. https://doi.org/10.1078/0031-4056-00181
Huusela-Veistola, 1996	Huusela-Veistola, E., 1996. Effects of pesticide use and cultivation techniques on ground beetles (Col., Carabidae) in cereal fields. Annales Zoologici Fennici 33, 197–205
Huzzey et al., 2006	Huzzey, J.M., DeVries, T.J., Valois, P., von Keyserlingk, M.A.G., 2006. Stocking density and feed barrier design affect the feeding and social behavior of dairy cattle. J. Dairy Sci. 89, 126–133. https://doi.org/10.3168/jds.S0022-0302(06)72075-6
INRA, 2008	INRA, 2008. INRAtion-PrevAlim. INRAtion-PrevAlim, Dijon, France
IPCC, 2013	IPCC, 2013. Climate change 2013: the physical science basis: Working Group I contribution to the Fifth assessment report of the Intergovernmental Panel on Climate Change. Cambridge University Press, Cambridge, United Kingdom and New York, NY, USA.
IPCC, 2006	IPCC, 2006. Guidelines for national greenhouse gas inventories, Institute for Global Environmental Strategies (IGES) for the IPCC. ed. Kamiyamaguchi, Japan.
Jarrige, 1989	Jarrige, R., 1989. Ruminant nutrition: Recommended allowances and feed tables. John Libbey Eurotext, Paris, France
Johnson et al., 2004	Johnson, J.M., Hough-Goldstein, J.A., Vangessel, M.J., 2004. Effects of straw mulch on pest insects, predators, and weeds in watermelons and potatoes. Environ. Entomol. 33, 1632–1643. https://doi.org/10.1603/0046-225X-33.6.1632
Jørgensen et al., 2014	Jørgensen, L.N., Hovmøller, M.S., Hansen, J.G., Lassen, P., Clark, B., Bayles, R., Rodemann, B., Flath, K., Jahn, M., Goral, T., Jerzy Czembor, J., Cheyron, P., Maumene, C., De Pope, C., Ban, R., Nielsen, G.C., Berg, G., 2014. IPM Strategies and Their Dilemmas Including an Introduction to www.eurowheat.org. J. Integr. Agr. 13, 265–281. https://doi.org/10.1016/S2095-3119(13)60646-2
Jose, 2009	Jose, S., 2009. Agroforestry for ecosystem services and environmental benefits: An overview. Agroforest. Syst. 76, 1–10. https://doi.org/10.1007/s10457-009-9229-7
Koch and Salou, 2015	Koch, P., Salou, T., 2015. AGRIBALYSE®: Methodological report–Version 1.2. ADEME, Angers, France
Koh and Holland, 2015	Koh, I., Holland, J.D., 2015. Grassland plantings and landscape natural areas both influence insect natural enemies. Agric. Ecosyst. Environ. 199, 190–199. https://doi.org/10.1016/j.agee.2014.09.007
Korpela et al., 2013	Korpela, E.-L., Hyvönen, T., Lindgren, S., Kuussaari, M., 2013. Can pollination services, species diversity and conservation be simultaneously promoted by sown wildflower strips on farmland? Agric. Ecosyst. Environ. 179, 18–24. https://doi.org/10.1016/j.agee.2013.07.001
Landis et al., 2000	Landis, D.A., Wratten, S.D., Gurr, G.M., 2000. Habitat management to conserve natural enemies of arthropod pests in agriculture. Annu. Rev. Entomol. 45, 175–201. https://doi.org/10.1146/annurev.ento.45.1.175
Le Betteravier français, 2018	Le Betteravier français, 2018. Saint Louis Sucre va payer les betteraves 23,66 €/t.
Le Féon et al., 2010	Le Féon, V., Schermann-Legionnet, A., Delettre, Y., Aviron, S., Billeter, R., Bugter, R., Hendrickx, F., Burel, F., 2010. Intensification of agriculture, landscape composition and wild bee communities: A large scale study in four European countries. Agric. Ecosyst. Environ. 137, 143–150. https://doi.org/10.1016/j.agee.2010.01.015
Le Guillou et al., 2019	Le Guillou, C., Prévost‐Bouré, N.C., Karimi, B., Akkal‐Corfini, N., Dequiedt, S., Nowak, V., Terrat, S., Menasseri‐Aubry, S., Viaud, V., Maron, P.-A., Ranjard, L., 2019. Tillage intensity and pasture in rotation effectively shape soil microbial communities at a landscape scale. MicrobiologyOpen 8, e00676. https://doi.org/10.1002/mbo3.676
Letourneau et al., 2011	Letourneau, D.K., Armbrecht, I., Rivera, B.S., Lerma, J.M., Carmona, E.J., Daza, M.C., Escobar, S., Galindo, V., Gutiérrez, C., López, S.D., Mejía, J.L., Rangel, A.M.A., Rangel, J.H., Rivera, L., Saavedra, C.A., Torres, A.M., Trujillo, A.R., 2011. Does plant diversity benefit agroecosystems? A synthetic review. Ecol. Appl. 21, 9–21. https://doi.org/10.1890/09-2026.1
Lu et al., 2014	Lu, Z.-X., Zhu, P.-Y., Gurr, G.M., Zheng, X.-S., Read, D.M.Y., Heong, K.-L., Yang, Y.-J., Xu, H.-X., 2014. Mechanisms for flowering plants to benefit arthropod natural enemies of insect pests: Prospects for enhanced use in agriculture. Insect Sci. 21, 1–12. https://doi.org/10.1111/1744-7917.12000
Lye et al., 2009	Lye, G., Park, K., Osborne, J., Holland, J., Goulson, D., 2009. Assessing the value of Rural Stewardship schemes for providing foraging resources and nesting habitat for bumblebee queens (Hymenoptera: Apidae). Biol. Conserv. 142, 2023–2032. https://doi.org/10.1016/j.biocon.2009.03.032
Magagnoli et al., 2018	Magagnoli, S., Masetti, A., Depalo, L., Sommaggio, D., Campanelli, G., Leteo, F., Lövei, G.L., Burgio, G., 2018. Cover crop termination techniques affect ground predation within an organic vegetable rotation system: A test with artificial caterpillars. Biol. Control 117, 109–114. https://doi.org/10.1016/j.biocontrol.2017.10.013
McArt et al., 2017	McArt, S.H., Fersch, A.A., Milano, N.J., Truitt, L.L., Böröczky, K., 2017. High pesticide risk to honey bees despite low focal crop pollen collection during pollination of a mass blooming crop. Sci. Rep. 7, 46554. https://doi.org/10.1038/srep46554
Merlin et al., 2016	Merlin, A., Chauvin, A., Madouasse, A., Froger, S., Bareille, N., Chartier, C., 2016. Explaining variability in first grazing season heifer growth combining individually measured parasitological and clinical indicators with exposure to gastrointestinal nematode infection based on grazing management practice. Vet. Parasitol. 225, 61–69. https://doi.org/10.1016/j.vetpar.2016.05.006
Morandin and Kremen, 2013	Morandin, L.A., Kremen, C., 2013. Hedgerow restoration promotes pollinator populations and exports native bees to adjacent fields. Ecol. Appl. 23, 829–839. https://doi.org/10.1890/12-1051.1
Morvan and Leterme, 2001	Morvan, T., Leterme, P., 2001. Vers une prévision opérationnelle des flux d’azote résultant de l’épandage de lisier : paramétrage d’un modèle dynamique de Simulation des transformations de l’azote des lisiers (STAL). Ingénieries eau-agriculture-territoires 17–26.
Motta et al., 2018	Motta, E.V.S., Raymann, K., Moran, N.A., 2018. Glyphosate perturbs the gut microbiota of honey bees. PNAS 115, 10305–10310. https://doi.org/10.1073/pnas.1803880115
Navarro-Miró et al., 2017	Navarro-Miró, D., Caballero-López, B., Blanco-Moreno, J.M., Pérez, A., Depalo, L., Masetti, A., Burgio, G., Canali, S., Sans i Serra, X., 2017. Agro-ecological service crops with roller crimper termination enhance ground-dwelling predator communities and pest regulation. Presented at the 19th Organic World Congress, SOFAR; NCOF; TIPI, New Dehli, India
Nemecek and Kägi, 2007	Nemecek, T., Kägi, T., 2007. Life cycle inventories of agricultural production systems - Final report ecoinvent v2.0 (No. 15). EcoInvent Centre, Zürich and Dübendorf.
Nicholls and Altieri, 2013	Nicholls, C.I., Altieri, M.A., 2013. Plant biodiversity enhances bees and other insect pollinators in agroecosystems. A review. Agron. Sustain. Dev. 33, 257–274. https://doi.org/10.1007/s13593-012-0092-y
Park et al., 2015	Park, M.G., Blitzer, E.J., Gibbs, J., Losey, J.E., Danforth, B.N., 2015. Negative effects of pesticides on wild bee communities can be buffered by landscape context. Proc. Royal Soc. B. 282, 20150299. https://doi.org/10.1098/rspb.2015.0299
Peigné et al., 2009	Peigné, J., Cannavacuolo, M., Gautronneau, Y., Aveline, A., Giteau, J.L., Cluzeau, D., 2009. Earthworm populations under different tillage systems in organic farming. Soil Tillage Res. 104, 207–214. https://doi.org/10.1016/j.still.2009.02.011
Pekár, 2012	Pekár, S., 2012. Spiders (Araneae) in the pesticide world: An ecotoxicological review. Pest Manag. Sci. 68, 1438–1446. https://doi.org/10.1002/ps.3397
Pelosi et al., 2014	Pelosi, C., Barot, S., Capowiez, Y., Hedde, M., Vandenbulcke, F., 2014. Pesticides and earthworms. A review. Agron. Sustain. Dev. 34, 199–228. https://doi.org/10.1007/s13593-013-0151-z
Perego et al., 2019	Perego, A., Rocca, A., Cattivelli, V., Tabaglio, V., Fiorini, A., Barbieri, S., Schillaci, C., Chiodini, M.E., Brenna, S., Acutis, M., 2019. Agro-environmental aspects of conservation agriculture compared to conventional systems: A 3-year experience on 20 farms in the Po valley (Northern Italy). Agr. Syst. 168, 73–87. https://doi.org/10.1016/j.agsy.2018.10.008
Pereira et al., 2015	Pereira, A.L.C., Taques, T.C., Valim, J.O.S., Madureira, A.P., Campos, W.G., 2015. The management of bee communities by intercropping with flowering basil (Ocimum basilicum) enhances pollination and yield of bell pepper (Capsicum annuum). J. Insect Conserv. 19, 479–486. https://doi.org/10.1007/s10841-015-9768-3
Pérès et al., 1998	Pérès, G., Cluzeau, D., Curmi, P., Hallaire, V., 1998. Earthworm activity and soil structure changes due to organic enrichments in vineyard systems. Biol. Fertil. Soils 27, 417–424. https://doi.org/10.1007/s003740050452
Pérès et al., 2011	Pérès, G., Vandenbulcke, F., Guernion, M., Hedde, M., Beguiristain, T., Douay, F., Houot, S., Piron, D., Richard, A., Bispo, A., Grand, C., Galsomies, L., Cluzeau, D., 2011. Earthworm indicators as tools for soil monitoring, characterization and risk assessment. An example from the national Bioindicator programme (France). Pedobiologia, 9th International Symposium on Earthworm EcologyXalapa, Vera…
PFCB, 2019	PFCB, 2019. The results of productive value of dairy cows recorded in Poland in 2018 (in Polish). Polish Federation of Cattle Breeders and Dairy Farmers in Warsaw, Warsaw, Poland
Pimentel, 1991	Pimentel, D., 1991. Diversification of biological control strategies in agriculture. Crop Prot. 10, 243–253. https://doi.org/10.1016/0261-2194(91)90001-8
Postma-Blaauw et al., 2010	Postma-Blaauw, M.B., Goede, R.G.M. de, Bloem, J., Faber, J.H., Brussaard, L., 2010. Soil biota community structure and abundance under agricultural intensification and extensification. Ecology 91, 460–473. https://doi.org/10.1890/09-0666.1
Prasifka et al., 2006	Prasifka, J.R., Schmidt, N.P., Kohler, K.A., O’neal, M.E., Hellmich, R.L., Singer, J.W., 2006. Effects of living mulches on predator abundance and sentinel prey in a corn–soybean–forage rotation. Environ. Entomol. 35, 1423–1431. https://doi.org/10.1093/ee/35.5.1423
Pywell et al., 2015	Pywell, R.F., Heard, M.S., Woodcock, B.A., Hinsley, S., Ridding, L., Nowakowski, M., Bullock, J.M., 2015. Wildlife-friendly farming increases crop yield: evidence for ecological intensification. Proc. Royal Soc. B. 282, 20151740. https://doi.org/10.1098/rspb.2015.1740
Pywell et al., 2011	Pywell, R.F., Meek, W.R., Hulmes, L., Hulmes, S., James, K.L., Nowakowski, M., Carvell, C., 2011. Management to enhance pollen and nectar resources for bumblebees and butterflies within intensively farmed landscapes. J. Insect. Conserv. 15, 853–864. https://doi.org/10.1007/s10841-011-9383-x
Pywell et al., 2006	Pywell, R.F., Warman, E.A., Hulmes, L., Hulmes, S., Nuttall, P., Sparks, T.H., Critchley, C.N.R., Sherwood, A., 2006. Effectiveness of new agri-environment schemes in providing foraging resources for bumblebees in intensively farmed landscapes. Biol. Conserv. 129, 192–206. https://doi.org/10.1016/j.biocon.2005.10.034
Regula et al., 2004	Regula, G., Danuser, J., Spycher, B., Wechsler, B., 2004. Health and welfare of dairy cows in different husbandry systems in Switzerland. Prev. Vet. Med. 66, 247–264. https://doi.org/10.1016/j.prevetmed.2004.09.004
Rivers et al., 2018	Rivers, A.N., Mullen, C.A., Barbercheck, M.E., 2018. Cover crop species and management influence predatory arthropods and predation in an organically managed, reduced-tillage cropping system. Environ. Entomol. 47, 340–355. https://doi.org/10.1093/ee/nvx149
Rundlöf et al., 2015	Rundlöf, M., Andersson, G.K.S., Bommarco, R., Fries, I., Hederström, V., Herbertsson, L., Jonsson, O., Klatt, B.K., Pedersen, T.R., Yourstone, J., Smith, H.G., 2015. Seed coating with a neonicotinoid insecticide negatively affects wild bees. Nature 521, 77–80. https://doi.org/10.1038/nature14420
Rundlöf et al., 2008	Rundlöf, M., Nilsson, H., Smith, H.G., 2008. Interacting effects of farming practice and landscape context on bumble bees. Biol. Conserv. 141, 417–426. https://doi.org/10.1016/j.biocon.2007.10.011
Sawa, 2004	Sawa, A., 2004. Warunki utrzymania i doju krow oraz ich wplyw na liczbe komorek somatycznych w mleku. Medycyna Weterynaryjna 04, 424–427
Sawa and Bogucki, 2011	Sawa, A., Bogucki, M., 2011. Effect of housing system and milk yield on cow fertility. Archiv Tierzucht 54, 249–256
Scheper et al., 2013	Scheper, J., Holzschuh, A., Kuussaari, M., Potts, S.G., Rundlöf, M., Smith, H.G., Kleijn, D., 2013. Environmental factors driving the effectiveness of European agri-environmental measures in mitigating pollinator loss – a meta-analysis. Ecol. Lett. 16, 912–920. https://doi.org/10.1111/ele.12128
Schmidt et al., 2007	Schmidt, N.P., O’Neal, M.E., Singer, J.W., 2007. Alfalfa living mulch advances biological control of soybean aphid. Environ. Entomol. 36, 416–424. https://doi.org/10.1093/ee/36.2.416
Schmidt et al., 2003	Schmidt, O., Clements, R.O., Donaldson, G., 2003. Why do cereal–legume intercrops support large earthworm populations? Appl. Soil Ecol. 22, 181–190. https://doi.org/10.1016/S0929-1393(02)00131-2
Seegers et al., 2003	Seegers, H., Fourichon, C., Beaudeau, F., 2003. Production effects related to mastitis and mastitis economics in dairy cattle herds. Vet. Res. 34, 475–491. https://doi.org/10.1051/vetres:2003027
Seo et al., 2007	Seo, T., Date, K., Daigo, T., Kashiwamura, F., Sato, S., 2007. Welfare assessment on Japanese dairy farms using the Animal Needs Index. Anim. Welfare 16, 221–223
Sgolastra et al., 2018	Sgolastra, F., Arnan, X., Cabbri, R., Isani, G., Medrzycki, P., Teper, D., Bosch, J., 2018. Combined exposure to sublethal concentrations of an insecticide and a fungicide affect feeding, ovary development and longevity in a solitary bee. Proc. Royal Soc. B. 285, 20180887. https://doi.org/10.1098/rspb.2018.0887
Shuler et al., 2005	Shuler, R.E., Roulston, T.H., Farris, G.E., 2005. Farming practices influence wild pollinator populations on squash and pumpkin. J. Econ. Entomol. 98, 790–795. https://doi.org/10.1603/0022-0493-98.3.790
Simensen et al., 2010	Simensen, E., Østerås, O., Bøe, K.E., Kielland, C., Ruud, L.E., Næss, G., 2010. Housing system and herd size interactions in Norwegian dairy herds; associations with performance and disease incidence. Acta Vet. Scand. 52, 14. https://doi.org/10.1186/1751-0147-52-14
Soane et al., 2012	Soane, B.D., Ball, B.C., Arvidsson, J., Basch, G., Moreno, F., Roger-Estrade, J., 2012. No-till in northern, western and south-western Europe: A review of problems and opportunities for crop production and the environment. Soil Tillage Res. 118, 66–87. https://doi.org/10.1016/j.still.2011.10.015
Sosin-Bzducha, 2016	Sosin-Bzducha, E., 2016. Porównanie zdolności opasowej i wskaźników wartości rzeźnej buhajków rasy polskiej czerwono-białej i simentalskiej. Roczniki Naukowe Zootechniki 43
Sotherton et al., 1987	Sotherton, N.W., Moreby, S.J., Langley, M.G., 1987. The effects of the foliar fungicide pyrazophos on beneficial arthropods in barley fields. Ann. Appl. Biol. 111, 75–87. https://doi.org/10.1111/j.1744-7348.1987.tb01435.x
Stetkiewicz et al., 2019	Stetkiewicz, S., Burnett, F.J., Ennos, R.A., Topp, C.F.E., 2019. The impact of fungicide treatment and Integrated Pest Management on barley yields: Analysis of a long term field trials database. Eur. J. Agron. 105, 111–118. https://doi.org/10.1016/j.eja.2019.02.010
Thorbek and Bilde, 2004	Thorbek, P., Bilde, T., 2004. Reduced numbers of generalist arthropod predators after crop management. J. Appl. Ecol. 41, 526–538. https://doi.org/10.1111/j.0021-8901.2004.00913.x
Tillman et al., 2004	Tillman, G., Schomberg, H., Phatak, S., Mullinix, B., Lachnicht, S., Timper, P., Olson, D., 2004. Influence of cover crops on insect pests and predators in conservation tillage cotton. J. Econ. Entomol. 97, 1217–1232. https://doi.org/10.1093/jee/97.4.1217
Tosti et al., 2016	Tosti, G., Farneselli, M., Benincasa, P., Guiducci, M., 2016. Nitrogen fertilization strategies for organic wheat production: Crop yield and nitrate leaching. Agron. J. 108, 770–781. https://doi.org/10.2134/agronj2015.0464
Tscharntke et al., 2005	Tscharntke, T., Klein, A.M., Kruess, A., Steffan‐Dewenter, I., Thies, C., 2005. Landscape perspectives on agricultural intensification and biodiversity – ecosystem service management. Ecol. Lett. 8, 857–874. https://doi.org/10.1111/j.1461-0248.2005.00782.x
Tuell and Isaacs, 2010	Tuell, J.K., Isaacs, R., 2010. Community and species-specific responses of wild bees to insect pest control programs applied to a pollinator-dependent crop. J. Econ. Entomol. 103, 668–675. https://doi.org/10.1603/EC09314
Ullmann et al., 2016	Ullmann, K.S., Meisner, M.H., Williams, N.M., 2016. Impact of tillage on the crop pollinating, ground-nesting bee, Peponapis pruinosa in California. Agri. Ecosyst. Environ. 232, 240–246. https://doi.org/10.1016/j.agee.2016.08.002
Valde et al., 1997	Valde, J.P., Hird, D.W., Thurmond, M., Østerås, O., 1997. Comparison of ketosis, clinical mastitis, somatic cell count, and reproductive performance between free stall and tie stall barns in Norwegian dairy herds with automatic feeding. Acta Vet. Scand. 38, 181–192
van Capelle et al., 2012	van Capelle, C., Schrader, S., Brunotte, J., 2012. Tillage-induced changes in the functional diversity of soil biota – A review with a focus on German data. Eur. J. Soil Biol. 50, 165–181. https://doi.org/10.1016/j.ejsobi.2012.02.005
Vance et al., 2012	Vance, E.R., Ferris, C.P., Elliott, C.T., McGettrick, S.A., Kilpatrick, D.J., 2012. Food intake, milk production, and tissue changes of Holstein-Friesian and Jersey × Holstein-Friesian dairy cows within a medium-input grazing system and a high-input total confinement system. J. Dairy Sci. 95, 1527–1544. https://doi.org/10.3168/jds.2011-4410
Varah et al., 2020	Varah, A., Jones, H., Smith, J., Potts, S.G., 2020. Temperate agroforestry systems provide greater pollination service than monoculture. Agri. Ecosyst. Environ. 301, 107031. https://doi.org/10.1016/j.agee.2020.107031
Varah et al., 2013	Varah, A., Jones, H., Smith, J., Potts, S.G., 2013. Enhanced biodiversity and pollination in UK agroforestry systems. J. Sci. Food Agr. 93, 2073–2075. https://doi.org/10.1002/jsfa.6148
Veres et al. 2013	Veres, A., Petit, S., Conord, C., Lavigne, C., 2013. Does landscape composition affect pest abundance and their control by natural enemies? A review. Agri. Ecosyst. Environ. 166, 110–117. https://doi.org/10.1016/j.agee.2011.05.027
Veres et al., 2020	Veres, A., Wyckhuys, K.A.G., Kiss, J., Tóth, F., Burgio, G., Pons, X., Avilla, C., Vidal, S., Razinger, J., Bazok, R., Matyjaszczyk, E., Milosavljević, I., Le, X.V., Zhou, W., Zhu, Z.-R., Tarno, H., Hadi, B., Lundgren, J., Bonmatin, J.-M., van Lexmond, M.B., Aebi, A., Rauf, A., Furlan, L., 2020. An update of the Worldwide Integrated Assessment (WIA) on systemic pesticides. Part 4: Alternatives in…
Washburn et al., 2002	Washburn, S.P., White, S.L., Green, J.T., Benson, G.A., 2002. Reproduction, mastitis, and body condition of seasonally calved holstein and jersey cows in confinement or pasture systems. J. Dairy Sci. 85, 105–111. https://doi.org/10.3168/jds.S0022-0302(02)74058-7
Wezel et al., 2014	Wezel, A., Casagrande, M., Celette, F., Vian, J.-F., Ferrer, A., Peigné, J., 2014. Agroecological practices for sustainable agriculture. A review. Agron. Sustain. Dev. 34, 1–20. https://doi.org/10.1007/s13593-013-0180-7
Willocquet et al., 2020	Willocquet, L., Meza, W.R., Dumont, B., Klocke, B., Feike, T., Kersebaum, K.C., Meriggi, P., Rossi, V., Ficke, A., Djurle, A., Savary, S., 2020. An outlook on wheat health in Europe from a network of field experiments. Crop Prot. 105335. https://doi.org/10.1016/j.cropro.2020.105335
Woodcock et al., 2014	Woodcock, B.A., Savage, J., Bullock, J.M., Nowakowski, M., Orr, R., Tallowin, J.R.B., Pywell, R.F., 2014. Enhancing floral resources for pollinators in productive agricultural grasslands. Biol. Conserv. 171, 44–51. https://doi.org/10.1016/j.biocon.2014.01.023
Zehnder et al., 2007	Zehnder, G., Gurr, G.M., Kühne, S., Wade, M.R., Wratten, S.D., Wyss, E., 2007. Arthropod pest management in organic crops. Ann. Rev. Entomol. 52, 57–80. https://doi.org/10.1146/annurev.ento.52.110405.091337
Zhou et al., 2013	Zhou, H., Chen, L., Chen, J., Francis, F., Haubruge, E., Liu, Y., Bragard, C., Cheng, D., 2013. Adaptation of wheat-pea intercropping pattern in china to reduce Sitobion avenae (Hemiptera: Aphididae) occurrence by promoting natural enemies. Agroecol. Sustain. Food Syst. 37, 1001–1016. https://doi.org/10.1080/21683565.2013.763887
